# Supplementary material for: Y-LineageTracker: a high-throughput analysis framework for Y-chromosomal next-generation sequencing data
Source: BMC Bioinformatics. 2021 Mar 9;22:114. doi: 10.1186/s12859-021-04057-z (PMC7941695; doi:10.1186/s12859-021-04057-z)
Supplement: Supplementary file 1 — Additional file 1: Table S1. Y-STR reference panel used for Y-STR genotyping. This table gives a detailed reference panel for Y-STR genotyping applied in Y-LineageTracker. [file 12859_2021_4057_MOESM1_ESM.xlsx]

## Sheet: Y_STR_panel的副本
Chr	STR	Start37	End37	Start38	End38	Ref37	Ref38	RefMotif	MotifLength	End	Strict	Kit	Name37	Name38
chrY	.	2662276	2662299	2794235	2794258	4	4	TTTG	4				2662276-2662299-TTTG	2794235-2794258-TTTG
chrY	.	2663685	2663708	2795644	2795667	6	6	TTTA	4		strict		2663685-2663708-TTTA	2795644-2795667-TTTA
chrY	.	2665984	2666002	2797943	2797961	4	4	TCAC	4				2665984-2666002-TCAC	2797943-2797961-TCAC
chrY	.	2666436	2666475	2798395	2798434	18	18	AC	2				2666436-2666475-AC	2798395-2798434-AC
chrY	.	2666783	2666802	2798742	2798761	4	4	ACAAA	5		strict		2666783-2666802-ACAAA	2798742-2798761-ACAAA
chrY	.	2672250	2672261	2804209	2804220	6	6	TG	2		strict		2672250-2672261-TG	2804209-2804220-TG
chrY	.	2672722	2672733	2804681	2804692	6	6	GT	2		strict		2672722-2672733-GT	2804681-2804692-GT
chrY	.	2683154	2683169	2815113	2815128	4	4	TTTG	4		strict		2683154-2683169-TTTG	2815113-2815128-TTTG
chrY	.	2683867	2683882	2815826	2815841	4	4	TTTG	4				2683867-2683882-TTTG	2815826-2815841-TTTG
chrY	.	2685620	2685645	2817579	2817604	5	5	TTTCT	5				2685620-2685645-TTTCT	2817579-2817604-TTTCT
chrY	.	2687590	2687607	2819549	2819566	8	8	AG	2				2687590-2687607-AG	2819549-2819566-AG
chrY	.	2688061	2688088	2820020	2820047	6	6	AAAT	4				2688061-2688088-AAAT	2820020-2820047-AAAT
chrY	.	2688536	2688547	2820495	2820506	6	6	TG	2		strict		2688536-2688547-TG	2820495-2820506-TG
chrY	.	2688565	2688584	2820524	2820543	9	9	TG	2				2688565-2688584-TG	2820524-2820543-TG
chrY	.	2688586	2688623	2820545	2820582	19	19	AT	2				2688586-2688623-AT	2820545-2820582-AT
chrY	.	2689517	2689545	2821476	2821504	4	4	TTTTTA	6				2689517-2689545-TTTTTA	2821476-2821504-TTTTTA
chrY	.	2691625	2691676	2823584	2823635	6	6	GTTTTT	6				2691625-2691676-GTTTTT	2823584-2823635-GTTTTT
chrY	.	2693476	2693495	2825435	2825454	4	4	AAAAT	5		strict		2693476-2693495-AAAAT	2825435-2825454-AAAAT
chrY	.	2694436	2694461	2826395	2826420	12	12	CA	2				2694436-2694461-CA	2826395-2826420-CA
chrY	.	2695770	2695805	2827729	2827764	4	4	TATTT	5				2695770-2695805-TATTT	2827729-2827764-TATTT
chrY	.	2701476	2701490	2833435	2833449	3	3	AAAAC	5		strict		2701476-2701490-AAAAC	2833435-2833449-AAAAC
chrY	.	2704133	2704154	2836092	2836113	7	7	TTA	3				2704133-2704154-TTA	2836092-2836113-TTA
chrY	.	2706676	2706691	2838635	2838650	8	8	AT	2				2706676-2706691-AT	2838635-2838650-AT
chrY	.	2708412	2708457	2840371	2840416	23	23	GA	2				2708412-2708457-GA	2840371-2840416-GA
chrY	.	2724607	2724627	2856566	2856586	4	4	TTTGT	5				2724607-2724627-TTTGT	2856566-2856586-TTTGT
chrY	.	2727807	2727830	2859766	2859789	5	5	TTTC	4				2727807-2727830-TTTC	2859766-2859789-TTTC
chrY	.	2733919	2733934	2865878	2865893	4	4	TTTA	4		strict		2733919-2733934-TTTA	2865878-2865893-TTTA
chrY	.	2740259	2740270	2872218	2872229	6	6	AC	2		strict		2740259-2740270-AC	2872218-2872229-AC
chrY	.	2753231	2753242	2885190	2885201	3	3	AAAC	4		strict		2753231-2753242-AAAC	2885190-2885201-AAAC
chrY	.	2755450	2755470	2887409	2887429	6	6	GTG	3				2755450-2755470-GTG	2887409-2887429-GTG
chrY	.	2758935	2758958	2890894	2890917	6	6	AGA	3				2758935-2758958-AGA	2890894-2890917-AGA
chrY	.	2758965	2758979	2890924	2890938	5	5	GAG	3				2758965-2758979-GAG	2890924-2890938-GAG
chrY	.	2759636	2759659	2891595	2891618	6	6	AAAT	4		strict		2759636-2759659-AAAT	2891595-2891618-AAAT
chrY	.	2761592	2761610	2893551	2893569	3	3	TTTTA	5				2761592-2761610-TTTTA	2893551-2893569-TTTTA
chrY	.	2766663	2766687	2898622	2898646	6	6	TTAA	4				2766663-2766687-TTAA	2898622-2898646-TTAA
chrY	.	2780633	2780660	2912592	2912619	14	14	AC	2				2780633-2780660-AC	2912592-2912619-AC
chrY	.	2785820	2785852	2917779	2917811	10	10	TTA	3				2785820-2785852-TTA	2917779-2917811-TTA
chrY	.	2796292	2796309	2928251	2928268	8	8	TA	2				2796292-2796309-TA	2928251-2928268-TA
chrY	.	2797469	2797486	2929428	2929445	5	5	TCA	3				2797469-2797486-TCA	2929428-2929445-TCA
chrY	.	2804017	2804031	2935976	2935990	5	5	CGG	3		strict		2804017-2804031-CGG	2935976-2935990-CGG
chrY	.	2807025	2807064	2938984	2939023	20	20	TA	2				2807025-2807064-TA	2938984-2939023-TA
chrY	.	2809706	2809721	2941665	2941680	4	4	TTAT	4		strict		2809706-2809721-TTAT	2941665-2941680-TTAT
chrY	.	2809976	2810003	2941935	2941962	14	14	TG	2		strict		2809976-2810003-TG	2941935-2941962-TG
chrY	.	2811330	2811345	2943289	2943304	4	4	TTTA	4				2811330-2811345-TTTA	2943289-2943304-TTTA
chrY	.	2813503	2813522	2945462	2945481	4	4	CTCCC	5		strict		2813503-2813522-CTCCC	2945462-2945481-CTCCC
chrY	.	2822741	2822784	2954700	2954743	11	11	AAAT	4		strict		2822741-2822784-AAAT	2954700-2954743-AAAT
chrY	.	2833981	2833992	2965940	2965951	6	6	AC	2				2833981-2833992-AC	2965940-2965951-AC
chrY	.	2834806	2834829	2966765	2966788	5	5	CCTC	4				2834806-2834829-CCTC	2966765-2966788-CCTC
chrY	.	2842207	2842242	2974166	2974201	9	9	TATT	4				2842207-2842242-TATT	2974166-2974201-TATT
chrY	.	2852901	2852924	2984860	2984883	6	6	AAAT	4		strict		2852901-2852924-AAAT	2984860-2984883-AAAT
chrY	.	2853131	2853154	2985090	2985113	4	4	TTGTTT	6		strict		2853131-2853154-TTGTTT	2985090-2985113-TTGTTT
chrY	.	2887610	2887621	3019569	3019580	6	6	AG	2				2887610-2887621-AG	3019569-3019580-AG
chrY	.	2903227	2903302	3035186	3035261	18	18	CTTC	4				2903227-2903302-CTTC	3035186-3035261-CTTC
chrY	.	2907477	2907492	3039436	3039451	4	4	AATA	4				2907477-2907492-AATA	3039436-3039451-AATA
chrY	.	2909058	2909075	3041017	3041034	8	8	CA	2				2909058-2909075-CA	3041017-3041034-CA
chrY	.	2910158	2910184	3042117	3042143	8	8	TTG	3				2910158-2910184-TTG	3042117-3042143-TTG
chrY	.	2914867	2914882	3046826	3046841	4	4	TCCC	4		strict		2914867-2914882-TCCC	3046826-3046841-TCCC
chrY	.	2964417	2964436	3096376	3096395	10	10	AC	2		strict		2964417-2964436-AC	3096376-3096395-AC
chrY	DYS393	3131152	3131199	3263111	3263158	12	12	AGAT	4		strict	Minimal, PowerPlex_Y, Yfiler, PowerPlex_Y23, Yfiler_Plus	DYS393	DYS393
chrY	DYS446	3131458	3131527	3263417	3263486	14	14	TCTCT	5		strict		DYS446	DYS446
chrY	.	3152231	3152291	3284190	3284250	12	12	TATTT	5				3152231-3152291-TATTT	3284190-3284250-TATTT
chrY	.	3158977	3158994	3290936	3290953	6	6	AAT	3				3158977-3158994-AAT	3290936-3290953-AAT
chrY	.	3229536	3229565	3361495	3361524	15	15	TG	2		strict		3229536-3229565-TG	3361495-3361524-TG
chrY	DYS640	3279702	3279737	3411661	3411696	9	9	TAAA	4		strict		DYS640	DYS640
chrY	.	3296889	3296912	3428848	3428871	12	12	CT	2		strict		3296889-3296912-CT	3428848-3428871-CT
chrY	.	3301259	3301288	3433218	3433247	15	15	AC	2		strict		3301259-3301288-AC	3433218-3433247-AC
chrY	.	3306254	3306275	3438213	3438234	9	9	TA	2				3306254-3306275-TA	3438213-3438234-TA
chrY	.	3403445	3403484	3535404	3535443	10	10	AATA	4		strict		3403445-3403484-AATA	3535404-3535443-AATA
chrY	.	3428688	3428731	3560647	3560690	22	22	AT	2		strict		3428688-3428731-AT	3560647-3560690-AT
chrY	.	3442827	3442842	3574786	3574801	4	4	TTTG	4		strict		3442827-3442842-TTTG	3574786-3574801-TTTG
chrY	DYS490	3443765	3443800	3575724	3575759	12	12	TTA	3		strict		DYS490	DYS490
chrY	.	3463383	3463407	3595342	3595366	5	5	AAAAC	5		strict		3463383-3463407-AAAAC	3595342-3595366-AAAAC
chrY	.	3477852	3477885	3609811	3609844	17	17	GT	2		strict		3477852-3477885-GT	3609811-3609844-GT
chrY	.	3563253	3563273	3695212	3695232	7	7	AAC	3		strict		3563253-3563273-AAC	3695212-3695232-AAC
chrY	.	3588095	3588142	3720054	3720101	24	24	TA	2		strict		3588095-3588142-TA	3720054-3720101-TA
chrY	.	3624218	3624229	3756177	3756188	6	6	CT	2				3624218-3624229-CT	3756177-3756188-CT
chrY	.	3627641	3627656	3759600	3759615	4	4	AAGG	4				3627641-3627656-AAGG	3759600-3759615-AAGG
chrY	.	3640683	3640738	3772642	3772697	14	14	TCCT	4		strict		3640683-3640738-TCCT	3772642-3772697-TCCT
chrY	DYS505	3640831	3640878	3772790	3772837	12	12	TCCT	4		strict		DYS505	DYS505
chrY	DYS572	3679660	3679699	3811619	3811658	10	10	AAAT	4		strict		DYS572	DYS572
chrY	.	3706848	3706861	3838807	3838820	7	7	TA	2				3706848-3706861-TA	3838807-3838820-TA
chrY	.	3728570	3728599	3860529	3860558	5	5	TGTGTA	6		strict		3728570-3728599-TGTGTA	3860529-3860558-TGTGTA
chrY	.	3752138	3752161	3884097	3884120	5	5	AAAC	4				3752138-3752161-AAAC	3884097-3884120-AAAC
chrY	.	3776719	3776744	3908678	3908703	13	13	AC	2				3776719-3776744-AC	3908678-3908703-AC
chrY	.	3790802	3790819	3922761	3922778	9	9	GT	2				3790802-3790819-GT	3922761-3922778-GT
chrY	.	3800076	3800127	3932035	3932086	25	25	CA	2				3800076-3800127-CA	3932035-3932086-CA
chrY	.	3809526	3809554	3941485	3941513	4	4	TTTATT	6				3809526-3809554-TTTATT	3941485-3941513-TTTATT
chrY	.	3822963	3823014	3954922	3954973	26	26	AT	2				3822963-3823014-AT	3954922-3954973-AT
chrY	.	3832234	3832277	3964193	3964236	22	22	AC	2		strict		3832234-3832277-AC	3964193-3964236-AC
chrY	.	3833764	3833777	3965723	3965736	7	7	AG	2				3833764-3833777-AG	3965723-3965736-AG
chrY	.	3851280	3851297	3983239	3983256	9	9	GT	2		strict		3851280-3851297-GT	3983239-3983256-GT
chrY	.	3930564	3930605	4062523	4062564	21	21	TA	2				3930564-3930605-TA	4062523-4062564-TA
chrY	.	3952341	3952380	4084300	4084339	20	20	GA	2				3952341-3952380-GA	4084300-4084339-GA
chrY	.	3956692	3956721	4088651	4088680	14	14	AC	2				3956692-3956721-AC	4088651-4088680-AC
chrY	.	3997019	3997045	4128978	4129004	9	9	AAC	3		strict		3997019-3997045-AAC	4128978-4129004-AAC
chrY	.	3999822	3999855	4131781	4131814	17	17	TA	2		strict		3999822-3999855-TA	4131781-4131814-TA
chrY	.	4071992	4072019	4203951	4203978	14	14	AC	2				4071992-4072019-AC	4203951-4203978-AC
chrY	.	4072021	4072054	4203980	4204013	16	16	GA	2				4072021-4072054-GA	4203980-4204013-GA
chrY	.	4075840	4075874	4207799	4207833	8	8	CAAA	4				4075840-4075874-CAAA	4207799-4207833-CAAA
chrY	.	4087119	4087134	4219078	4219093	4	4	AACA	4		strict		4087119-4087134-AACA	4219078-4219093-AACA
chrY	.	4114442	4114489	4246401	4246448	22	22	AG	2				4114442-4114489-AG	4246401-4246448-AG
chrY	.	4120196	4120237	4252155	4252196	21	21	AC	2		strict		4120196-4120237-AC	4252155-4252196-AC
chrY	.	4136642	4136681	4268601	4268640	20	20	AC	2				4136642-4136681-AC	4268601-4268640-AC
chrY	.	4136701	4136716	4268660	4268675	8	8	CA	2				4136701-4136716-CA	4268660-4268675-CA
chrY	.	4163013	4163054	4294972	4295013	7	7	CTCCCT	6		strict		4163013-4163054-CTCCCT	4294972-4295013-CTCCCT
chrY	.	4164386	4164404	4296345	4296363	4	4	TAAA	4				4164386-4164404-TAAA	4296345-4296363-TAAA
chrY	.	4213861	4213896	4345820	4345855	16	16	TG	2				4213861-4213896-TG	4345820-4345855-TG
chrY	.	4267561	4267574	4399520	4399533	7	7	TC	2		strict		4267561-4267574-TC	4399520-4399533-TC
chrY	DYS456	4270960	4271019	4402919	4402978	15	15	AGAT	4		strict	Yfiler, PowerPlex_Y23, Yfiler_Plus	DYS456	DYS456
chrY	.	4300712	4300733	4432671	4432692	4	4	AACA	4				4300712-4300733-AACA	4432671-4432692-AACA
chrY	.	4325847	4325883	4457806	4457842	8	8	TTAT	4				4325847-4325883-TTAT	4457806-4457842-TTAT
chrY	.	4336556	4336573	4468515	4468532	9	9	AT	2		strict		4336556-4336573-AT	4468515-4468532-AT
chrY	.	4370595	4370632	4502554	4502591	19	19	AC	2		strict		4370595-4370632-AC	4502554-4502591-AC
chrY	.	4432586	4432613	4564545	4564572	6	6	CTCC	4				4432586-4432613-CTCC	4564545-4564572-CTCC
chrY	.	4446941	4446963	4578900	4578922	5	5	TTTG	4				4446941-4446963-TTTG	4578900-4578922-TTTG
chrY	.	4455036	4455077	4586995	4587036	20	20	AC	2				4455036-4455077-AC	4586995-4587036-AC
chrY	.	4503311	4503358	4635270	4635317	16	16	TAT	3		strict		4503311-4503358-TAT	4635270-4635317-TAT
chrY	.	4521426	4521445	4653385	4653404	10	10	CA	2				4521426-4521445-CA	4653385-4653404-CA
chrY	.	4521633	4521648	4653592	4653607	4	4	AAAG	4		strict		4521633-4521648-AAAG	4653592-4653607-AAAG
chrY	.	4524303	4524339	4656262	4656298	6	6	TTTTTA	6				4524303-4524339-TTTTTA	4656262-4656298-TTTTTA
chrY	.	4634603	4634620	4766562	4766579	9	9	AT	2				4634603-4634620-AT	4766562-4766579-AT
chrY	.	4636107	4636132	4768066	4768091	13	13	AT	2				4636107-4636132-AT	4768066-4768091-AT
chrY	.	4650473	4650520	4782432	4782479	24	24	AT	2		strict		4650473-4650520-AT	4782432-4782479-AT
chrY	.	4651363	4651374	4783322	4783333	6	6	AC	2		strict		4651363-4651374-AC	4783322-4783333-AC
chrY	.	4702877	4702918	4834836	4834877	20	20	TG	2				4702877-4702918-TG	4834836-4834877-TG
chrY	.	4733315	4733342	4865274	4865301	13	13	TC	2				4733315-4733342-TC	4865274-4865301-TC
chrY	.	4742516	4742539	4874475	4874498	11	11	TA	2				4742516-4742539-TA	4874475-4874498-TA
chrY	.	4742543	4742554	4874502	4874513	6	6	AC	2		strict		4742543-4742554-AC	4874502-4874513-AC
chrY	.	4752106	4752139	4884065	4884098	17	17	TG	2				4752106-4752139-TG	4884065-4884098-TG
chrY	.	4763656	4763673	4895615	4895632	6	6	AAT	3				4763656-4763673-AAT	4895615-4895632-AAT
chrY	.	4826401	4826444	4958360	4958403	22	22	TA	2				4826401-4826444-TA	4958360-4958403-TA
chrY	.	4848352	4848389	4980311	4980348	18	18	AT	2				4848352-4848389-AT	4980311-4980348-AT
chrY	.	4872433	4872448	5004392	5004407	4	4	TTTA	4		strict		4872433-4872448-TTTA	5004392-5004407-TTTA
chrY	.	4918896	4918913	5050855	5050872	9	9	AC	2		strict		4918896-4918913-AC	5050855-5050872-AC
chrY	.	4936584	4936619	5068543	5068578	18	18	TG	2		strict		4936584-4936619-TG	5068543-5068578-TG
chrY	.	4964480	4964517	5096439	5096476	19	19	GT	2				4964480-4964517-GT	5096439-5096476-GT
chrY	.	4993787	4993806	5125746	5125765	10	10	TG	2				4993787-4993806-TG	5125746-5125765-TG
chrY	.	5028066	5028124	5160025	5160083	11	11	ATATA	5				5028066-5028124-ATATA	5160025-5160083-ATATA
chrY	.	5036584	5036637	5168543	5168596	27	27	AT	2				5036584-5036637-AT	5168543-5168596-AT
chrY	.	5107655	5107679	5239614	5239638	4	4	ATAAA	5				5107655-5107679-ATAAA	5239614-5239638-ATAAA
chrY	.	5117324	5117335	5249283	5249294	3	3	AAAC	4		strict		5117324-5117335-AAAC	5249283-5249294-AAAC
chrY	.	5179516	5179541	5311475	5311500	13	13	AT	2		strict		5179516-5179541-AT	5311475-5311500-AT
chrY	.	5179558	5179591	5311517	5311550	13	13	AT	2				5179558-5179591-AT	5311517-5311550-AT
chrY	.	5204304	5204327	5336263	5336286	6	6	TTTA	4		strict		5204304-5204327-TTTA	5336263-5336286-TTTA
chrY	.	5207369	5207408	5339328	5339367	10	10	ATTT	4				5207369-5207408-ATTT	5339328-5339367-ATTT
chrY	.	5214525	5214553	5346484	5346512	5	5	TGTTT	5				5214525-5214553-TGTTT	5346484-5346512-TGTTT
chrY	.	5219337	5219382	5351296	5351341	22	22	GT	2				5219337-5219382-GT	5351296-5351341-GT
chrY	.	5222611	5222640	5354570	5354599	4	4	CGCACA	6				5222611-5222640-CGCACA	5354570-5354599-CGCACA
chrY	.	5235819	5235833	5367778	5367792	7	7	AC	2				5235819-5235833-AC	5367778-5367792-AC
chrY	.	5241168	5241211	5373127	5373170	11	11	CTTT	4		strict		5241168-5241211-CTTT	5373127-5373170-CTTT
chrY	.	5241760	5241773	5373719	5373732	7	7	TA	2		strict		5241760-5241773-TA	5373719-5373732-TA
chrY	.	5241787	5241818	5373746	5373777	16	16	AC	2		strict		5241787-5241818-AC	5373746-5373777-AC
chrY	.	5245762	5245781	5377721	5377740	5	5	TATG	4		strict		5245762-5245781-TATG	5377721-5377740-TATG
chrY	.	5246330	5246361	5378289	5378320	16	16	AC	2		strict		5246330-5246361-AC	5378289-5378320-AC
chrY	.	5251663	5251674	5383622	5383633	6	6	AT	2				5251663-5251674-AT	5383622-5383633-AT
chrY	.	5253104	5253115	5385063	5385074	3	3	TTTA	4		strict		5253104-5253115-TTTA	5385063-5385074-TTTA
chrY	.	5261751	5261762	5393710	5393721	3	3	AAAC	4		strict		5261751-5261762-AAAC	5393710-5393721-AAAC
chrY	.	5289091	5289128	5421050	5421087	19	19	AC	2		strict		5289091-5289128-AC	5421050-5421087-AC
chrY	.	5308800	5308843	5440759	5440802	21	21	AG	2				5308800-5308843-AG	5440759-5440802-AG
chrY	.	5314566	5314579	5446525	5446538	7	7	GT	2		strict		5314566-5314579-GT	5446525-5446538-GT
chrY	.	5354714	5354793	5486673	5486752	36	36	AT	2				5354714-5354793-AT	5486673-5486752-AT
chrY	.	5362567	5362606	5494526	5494565	19	19	CA	2				5362567-5362606-CA	5494526-5494565-CA
chrY	.	5384661	5384696	5516620	5516655	8	8	GTTT	4				5384661-5384696-GTTT	5516620-5516655-GTTT
chrY	.	5393363	5393392	5525322	5525351	10	10	GGA	3				5393363-5393392-GGA	5525322-5525351-GGA
chrY	.	5393401	5393412	5525360	5525371	6	6	GA	2				5393401-5393412-GA	5525360-5525371-GA
chrY	.	5393985	5394008	5525944	5525967	12	12	TG	2		strict		5393985-5394008-TG	5525944-5525967-TG
chrY	.	5409729	5409800	5541688	5541759	18	18	TTTC	4		strict		5409729-5409800-TTTC	5541688-5541759-TTTC
chrY	.	5433984	5434018	5565943	5565977	17	17	TA	2				5433984-5434018-TA	5565943-5565977-TA
chrY	.	5465285	5465296	5597244	5597255	6	6	TG	2		strict		5465285-5465296-TG	5597244-5597255-TG
chrY	.	5502828	5502861	5634787	5634820	17	17	TG	2				5502828-5502861-TG	5634787-5634820-TG
chrY	.	5534774	5534789	5666733	5666748	7	7	TC	2				5534774-5534789-TC	5666733-5666748-TC
chrY	.	5535150	5535169	5667109	5667128	10	10	TA	2				5535150-5535169-TA	5667109-5667128-TA
chrY	.	5613223	5613236	5745182	5745195	7	7	TC	2				5613223-5613236-TC	5745182-5745195-TC
chrY	.	5650582	5650629	5782541	5782588	23	23	AC	2				5650582-5650629-AC	5782541-5782588-AC
chrY	.	5659684	5659703	5791643	5791662	10	10	TG	2		strict		5659684-5659703-TG	5791643-5791662-TG
chrY	.	5659708	5659763	5791667	5791722	28	28	TA	2		strict		5659708-5659763-TA	5791667-5791722-TA
chrY	.	5739797	5739808	5871756	5871767	6	6	AC	2		strict		5739797-5739808-AC	5871756-5871767-AC
chrY	.	5797435	5797476	5929394	5929435	21	21	AT	2				5797435-5797476-AT	5929394-5929435-AT
chrY	.	5818128	5818187	5950087	5950146	14	14	AGAT	4				5818128-5818187-AGAT	5950087-5950146-AGAT
chrY	.	5824051	5824070	5956010	5956029	10	10	GA	2				5824051-5824070-GA	5956010-5956029-GA
chrY	.	5828955	5829010	5960914	5960969	27	27	AC	2				5828955-5829010-AC	5960914-5960969-AC
chrY	.	5872257	5872283	6004216	6004242	9	9	AAT	3		strict		5872257-5872283-AAT	6004216-6004242-AAT
chrY	.	5886047	5886062	6018006	6018021	4	4	ATTT	4		strict		5886047-5886062-ATTT	6018006-6018021-ATTT
chrY	.	5895150	5895161	6027109	6027120	6	6	TA	2				5895150-5895161-TA	6027109-6027120-TA
chrY	.	5936133	5936144	6068092	6068103	6	6	TG	2		strict		5936133-5936144-TG	6068092-6068103-TG
chrY	.	5936148	5936197	6068107	6068156	24	24	AT	2				5936148-5936197-AT	6068107-6068156-AT
chrY	.	5937243	5937278	6069202	6069237	18	18	TA	2		strict		5937243-5937278-TA	6069202-6069237-TA
chrY	.	5937633	5937691	6069592	6069650	29	29	CA	2				5937633-5937691-CA	6069592-6069650-CA
chrY	.	5944286	5944309	6076245	6076268	6	6	AAAC	4		strict		5944286-5944309-AAAC	6076245-6076268-AAAC
chrY	.	5945443	5945465	6077402	6077424	5	5	TTTC	4				5945443-5945465-TTTC	6077402-6077424-TTTC
chrY	.	5957090	5957113	6089049	6089072	12	12	AC	2		strict		5957090-5957113-AC	6089049-6089072-AC
chrY	.	5962110	5962149	6094069	6094108	20	20	AT	2				5962110-5962149-AT	6094069-6094108-AT
chrY	.	5968069	5968097	6100028	6100056	5	5	GTTTT	5				5968069-5968097-GTTTT	6100028-6100056-GTTTT
chrY	.	5976733	5976750	6108692	6108709	8	8	TC	2				5976733-5976750-TC	6108692-6108709-TC
chrY	.	5976768	5976781	6108727	6108740	7	7	AT	2				5976768-5976781-AT	6108727-6108740-AT
chrY	.	5976783	5976808	6108742	6108767	12	12	TG	2				5976783-5976808-TG	6108742-6108767-TG
chrY	.	6051031	6051046	6182990	6183005	4	4	AAAC	4		strict		6051031-6051046-AAAC	6182990-6183005-AAAC
chrY	.	6089297	6089316	6221256	6221275	10	10	AT	2				6089297-6089316-AT	6221256-6221275-AT
chrY	.	6149692	6149707	6281651	6281666	4	4	AAAC	4		strict		6149692-6149707-AAAC	6281651-6281666-AAAC
chrY	.	6149872	6149905	6281831	6281864	17	17	AC	2				6149872-6149905-AC	6281831-6281864-AC
chrY	.	6150010	6150047	6281969	6282006	19	19	TA	2		strict		6150010-6150047-TA	6281969-6282006-TA
chrY	.	6177482	6177527	6309441	6309486	23	23	TG	2		strict		6177482-6177527-TG	6309441-6309486-TG
chrY	.	6346083	6346156	6478042	6478115	32	32	TA	2				6346083-6346156-TA	6478042-6478115-TA
chrY	.	6346316	6346327	6478275	6478286	6	6	AT	2				6346316-6346327-AT	6478275-6478286-AT
chrY	.	6381790	6381833	6513749	6513792	21	21	TG	2				6381790-6381833-TG	6513749-6513792-TG
chrY	.	6398638	6398683	6530597	6530642	23	23	AC	2		strict		6398638-6398683-AC	6530597-6530642-AC
chrY	.	6419047	6419082	6551006	6551041	18	18	TG	2				6419047-6419082-TG	6551006-6551041-TG
chrY	.	6430436	6430476	6562395	6562435	20	20	AT	2				6430436-6430476-AT	6562395-6562435-AT
chrY	.	6456737	6456754	6588696	6588713	3	3	AAAAAC	6		strict		6456737-6456754-AAAAAC	6588696-6588713-AAAAAC
chrY	.	6478814	6478837	6610773	6610796	6	6	TTTG	4		strict		6478814-6478837-TTTG	6610773-6610796-TTTG
chrY	.	6513733	6513744	6645692	6645703	6	6	TA	2		strict		6513733-6513744-TA	6645692-6645703-TA
chrY	.	6523651	6523678	6655610	6655637	14	14	GT	2				6523651-6523678-GT	6655610-6655637-GT
chrY	.	6541476	6541514	6673435	6673473	19	19	AG	2				6541476-6541514-AG	6673435-6673473-AG
chrY	.	6592616	6592654	6724575	6724613	13	13	ATA	3		strict		6592616-6592654-ATA	6724575-6724613-ATA
chrY	.	6594081	6594105	6726040	6726064	4	4	TTTGT	5				6594081-6594105-TTTGT	6726040-6726064-TTTGT
chrY	.	6595213	6595244	6727172	6727203	16	16	CT	2		strict		6595213-6595244-CT	6727172-6727203-CT
chrY	.	6595364	6595387	6727323	6727346	11	11	GT	2				6595364-6595387-GT	6727323-6727346-GT
chrY	.	6595467	6595478	6727426	6727437	6	6	GA	2		strict		6595467-6595478-GA	6727426-6727437-GA
chrY	.	6595558	6595569	6727517	6727528	6	6	AC	2				6595558-6595569-AC	6727517-6727528-AC
chrY	.	6605549	6605560	6737508	6737519	6	6	AC	2		strict		6605549-6605560-AC	6737508-6737519-AC
chrY	.	6616600	6616619	6748559	6748578	4	4	GAATA	5		strict		6616600-6616619-GAATA	6748559-6748578-GAATA
chrY	.	6620145	6620165	6752104	6752124	7	7	TTG	3				6620145-6620165-TTG	6752104-6752124-TTG
chrY	.	6634845	6634865	6766804	6766824	7	7	AAC	3		strict		6634845-6634865-AAC	6766804-6766824-AAC
chrY	.	6637015	6637034	6768974	6768993	4	4	TTATT	5		strict		6637015-6637034-TTATT	6768974-6768993-TTATT
chrY	.	6650268	6650290	6782227	6782249	4	4	AAAG	4				6650268-6650290-AAAG	6782227-6782249-AAAG
chrY	.	6650832	6650846	6782791	6782805	3	3	AAAAC	5		strict		6650832-6650846-AAAAC	6782791-6782805-AAAAC
chrY	.	6651260	6651271	6783219	6783230	6	6	GA	2				6651260-6651271-GA	6783219-6783230-GA
chrY	.	6665408	6665422	6797367	6797381	5	5	TTG	3		strict		6665408-6665422-TTG	6797367-6797381-TTG
chrY	.	6666791	6666810	6798750	6798769	4	4	AAAT	4				6666791-6666810-AAAT	6798750-6798769-AAAT
chrY	.	6700946	6700965	6832905	6832924	5	5	AAAT	4		strict		6700946-6700965-AAAT	6832905-6832924-AAAT
chrY	.	6740002	6740034	6871961	6871993	11	11	AAC	3		strict		6740002-6740034-AAC	6871961-6871993-AAC
chrY	.	6746006	6746031	6877965	6877990	13	13	TG	2		strict		6746006-6746031-TG	6877965-6877990-TG
chrY	.	6757430	6757446	6889389	6889405	8	8	GA	2				6757430-6757446-GA	6889389-6889405-GA
chrY	.	6769508	6769519	6901467	6901478	3	3	AAAT	4		strict		6769508-6769519-AAAT	6901467-6901478-AAAT
chrY	.	6775252	6775268	6907211	6907227	4	4	AAAC	4				6775252-6775268-AAAC	6907211-6907227-AAAC
chrY	.	6776607	6776624	6908566	6908583	9	9	AC	2		strict		6776607-6776624-AC	6908566-6908583-AC
chrY	.	6782736	6782751	6914695	6914710	4	4	AAAC	4		strict		6782736-6782751-AAAC	6914695-6914710-AAAC
chrY	.	6795935	6795949	6927894	6927908	5	5	TTG	3				6795935-6795949-TTG	6927894-6927908-TTG
chrY	.	6803054	6803068	6935013	6935027	3	3	TTTTC	5		strict		6803054-6803068-TTTTC	6935013-6935027-TTTTC
chrY	.	6805625	6805640	6937584	6937599	4	4	AACC	4				6805625-6805640-AACC	6937584-6937599-AACC
chrY	.	6808383	6808402	6940342	6940361	5	5	ATTG	4		strict		6808383-6808402-ATTG	6940342-6940361-ATTG
chrY	.	6809565	6809584	6941524	6941543	4	4	AAAAC	5		strict		6809565-6809584-AAAAC	6941524-6941543-AAAAC
chrY	.	6810206	6810230	6942165	6942189	4	4	ATAA	4				6810206-6810230-ATAA	6942165-6942189-ATAA
chrY	.	6813137	6813173	6945096	6945132	4	4	TTTCC	5				6813137-6813173-TTTCC	6945096-6945132-TTTCC
chrY	.	6834875	6834896	6966834	6966855	11	11	TC	2		strict		6834875-6834896-TC	6966834-6966855-TC
chrY	.	6838325	6838349	6970284	6970308	5	5	TTAT	4				6838325-6838349-TTAT	6970284-6970308-TTAT
chrY	.	6839611	6839622	6971570	6971581	3	3	GGGA	4		strict		6839611-6839622-GGGA	6971570-6971581-GGGA
chrY	.	6846960	6846989	6978919	6978948	9	9	TAT	3				6846960-6846989-TAT	6978919-6978948-TAT
chrY	.	6850494	6850513	6982453	6982472	5	5	CAAA	4		strict		6850494-6850513-CAAA	6982453-6982472-CAAA
chrY	.	6856707	6856738	6988666	6988697	8	8	ATAA	4		strict		6856707-6856738-ATAA	6988666-6988697-ATAA
chrY	DYS570	6861231	6861298	6993190	6993257	17	17	TTTC	4		strict	PowerPlex_Y23, Yfiler_Plus	DYS570	DYS570
chrY	.	6866644	6866659	6998603	6998618	4	4	AATG	4		strict		6866644-6866659-AATG	6998603-6998618-AATG
chrY	.	6867825	6867839	6999784	6999798	3	3	CCCCT	5		strict		6867825-6867839-CCCCT	6999784-6999798-CCCCT
chrY	.	6875496	6875507	7007455	7007466	6	6	TG	2		strict		6875496-6875507-TG	7007455-7007466-TG
chrY	.	6888625	6888642	7020584	7020601	3	3	AAAACA	6		strict		6888625-6888642-AAAACA	7020584-7020601-AAAACA
chrY	.	6895722	6895744	7027681	7027703	5	5	CAAA	4				6895722-6895744-CAAA	7027681-7027703-CAAA
chrY	.	6897316	6897327	7029275	7029286	3	3	TTTG	4		strict		6897316-6897327-TTTG	7029275-7029286-TTTG
chrY	DYS455	6911569	6911612	7043528	7043571	11	11	AAAT	4		strict		DYS455	DYS455
chrY	.	6918608	6918619	7050567	7050578	6	6	AG	2		strict		6918608-6918619-AG	7050567-7050578-AG
chrY	.	6918870	6918905	7050829	7050864	18	18	AC	2		strict		6918870-6918905-AC	7050829-7050864-AC
chrY	.	6936343	6936366	7068302	7068325	5	5	CAAA	4				6936343-6936366-CAAA	7068302-7068325-CAAA
chrY	.	6941485	6941518	7073444	7073477	16	16	TC	2				6941485-6941518-TC	7073444-7073477-TC
chrY	.	6948049	6948064	7080008	7080023	4	4	AAGG	4		strict		6948049-6948064-AAGG	7080008-7080023-AAGG
chrY	.	6952330	6952349	7084289	7084308	5	5	TTTG	4				6952330-6952349-TTTG	7084289-7084308-TTTG
chrY	.	6953203	6953264	7085162	7085223	29	29	AC	2				6953203-6953264-AC	7085162-7085223-AC
chrY	.	6960648	6960669	7092607	7092628	9	9	CT	2				6960648-6960669-CT	7092607-7092628-CT
chrY	.	6961475	6961488	7093434	7093447	7	7	AT	2		strict		6961475-6961488-AT	7093434-7093447-AT
chrY	.	6972411	6972431	7104370	7104390	6	6	TTG	3				6972411-6972431-TTG	7104370-7104390-TTG
chrY	.	6979832	6979859	7111791	7111818	5	5	AAAC	4				6979832-6979859-AAAC	7111791-7111818-AAAC
chrY	.	6981490	6981513	7113449	7113472	4	4	CAAAAA	6		strict		6981490-6981513-CAAAAA	7113449-7113472-CAAAAA
chrY	.	6983500	6983515	7115459	7115474	7	7	TG	2				6983500-6983515-TG	7115459-7115474-TG
chrY	.	6983590	6983629	7115549	7115588	20	20	TG	2		strict		6983590-6983629-TG	7115549-7115588-TG
chrY	.	6984405	6984420	7116364	7116379	3	3	TTTG	4				6984405-6984420-TTTG	7116364-7116379-TTTG
chrY	.	6985101	6985120	7117060	7117079	10	10	GT	2		strict		6985101-6985120-GT	7117060-7117079-GT
chrY	.	7008295	7008336	7140254	7140295	13	13	ATA	3				7008295-7008336-ATA	7140254-7140295-ATA
chrY	.	7011227	7011246	7143186	7143205	5	5	AAAC	4		strict		7011227-7011246-AAAC	7143186-7143205-AAAC
chrY	.	7011299	7011324	7143258	7143283	12	12	TG	2				7011299-7011324-TG	7143258-7143283-TG
chrY	.	7014675	7014702	7146634	7146661	13	13	GA	2				7014675-7014702-GA	7146634-7146661-GA
chrY	.	7016495	7016506	7148454	7148465	3	3	TCAA	4		strict		7016495-7016506-TCAA	7148454-7148465-TCAA
chrY	.	7020852	7020871	7152811	7152830	5	5	AAAT	4		strict		7020852-7020871-AAAT	7152811-7152830-AAAT
chrY	.	7029199	7029216	7161158	7161175	8	8	TC	2				7029199-7029216-TC	7161158-7161175-TC
chrY	.	7029923	7029942	7161882	7161901	10	10	GA	2				7029923-7029942-GA	7161882-7161901-GA
chrY	.	7032622	7032645	7164581	7164604	7	7	CTC	3				7032622-7032645-CTC	7164581-7164604-CTC
chrY	.	7032685	7032711	7164644	7164670	6	6	CTC	3				7032685-7032711-CTC	7164644-7164670-CTC
chrY	.	7032747	7032764	7164706	7164723	3	3	TCTTCC	6		strict		7032747-7032764-TCTTCC	7164706-7164723-TCTTCC
chrY	.	7033405	7033419	7165364	7165378	5	5	CAT	3		strict		7033405-7033419-CAT	7165364-7165378-CAT
chrY	.	7033938	7033957	7165897	7165916	4	4	AAAT	4				7033938-7033957-AAAT	7165897-7165916-AAAT
chrY	DYS576	7053359	7053426	7185318	7185385	16	17	AAAG	4		strict	PowerPlex_Y23, Yfiler_Plus	DYS576	DYS576
chrY	.	7075158	7075177	7207117	7207136	5	5	TTAA	4		strict		7075158-7075177-TTAA	7207117-7207136-TTAA
chrY	.	7075968	7075982	7207927	7207941	7	7	TA	2				7075968-7075982-TA	7207927-7207941-TA
chrY	.	7078557	7078580	7210516	7210539	6	6	AAAT	4		strict		7078557-7078580-AAAT	7210516-7210539-AAAT
chrY	.	7082946	7082966	7214905	7214925	6	6	ATA	3				7082946-7082966-ATA	7214905-7214925-ATA
chrY	.	7083234	7083254	7215193	7215213	6	6	AAT	3				7083234-7083254-AAT	7215193-7215213-AAT
chrY	.	7083585	7083607	7215544	7215566	5	5	TTTG	4				7083585-7083607-TTTG	7215544-7215566-TTTG
chrY	.	7083815	7083830	7215774	7215789	4	4	TTTG	4		strict		7083815-7083830-TTTG	7215774-7215789-TTTG
chrY	.	7084234	7084261	7216193	7216220	13	13	CA	2				7084234-7084261-CA	7216193-7216220-CA
chrY	.	7088097	7088116	7220056	7220075	5	5	AAAT	4		strict		7088097-7088116-AAAT	7220056-7220075-AAAT
chrY	.	7088815	7088845	7220774	7220804	6	6	ATGG	4				7088815-7088845-ATGG	7220774-7220804-ATGG
chrY	.	7089238	7089253	7221197	7221212	4	4	GATG	4		strict		7089238-7089253-GATG	7221197-7221212-GATG
chrY	.	7089365	7089392	7221324	7221351	5	5	AATG	4				7089365-7089392-AATG	7221324-7221351-AATG
chrY	.	7089529	7089544	7221488	7221503	4	4	ATGG	4		strict		7089529-7089544-ATGG	7221488-7221503-ATGG
chrY	.	7092319	7092346	7224278	7224305	6	6	TTAA	4				7092319-7092346-TTAA	7224278-7224305-TTAA
chrY	.	7095193	7095224	7227152	7227183	4	4	AAAAAT	6				7095193-7095224-AAAAAT	7227152-7227183-AAAAAT
chrY	.	7104485	7104496	7236444	7236455	6	6	TC	2				7104485-7104496-TC	7236444-7236455-TC
chrY	.	7104518	7104531	7236477	7236490	7	7	TC	2		strict		7104518-7104531-TC	7236477-7236490-TC
chrY	.	7107012	7107051	7238971	7239010	20	20	TA	2		strict		7107012-7107051-TA	7238971-7239010-TA
chrY	.	7107700	7107715	7239659	7239674	4	4	TTTA	4				7107700-7107715-TTTA	7239659-7239674-TTTA
chrY	.	7108307	7108326	7240266	7240285	4	4	CAAA	4				7108307-7108326-CAAA	7240266-7240285-CAAA
chrY	.	7109685	7109700	7241644	7241659	4	4	AAAT	4				7109685-7109700-AAAT	7241644-7241659-AAAT
chrY	.	7111667	7111678	7243626	7243637	3	3	TTAT	4		strict		7111667-7111678-TTAT	7243626-7243637-TTAT
chrY	.	7113828	7113842	7245787	7245801	5	5	AAT	3		strict		7113828-7113842-AAT	7245787-7245801-AAT
chrY	.	7127963	7127978	7259922	7259937	4	4	AAAT	4		strict		7127963-7127978-AAAT	7259922-7259937-AAAT
chrY	.	7128622	7128667	7260581	7260626	23	23	GT	2				7128622-7128667-GT	7260581-7260626-GT
chrY	.	7129088	7129105	7261047	7261064	3	3	CCCTAA	6		strict		7129088-7129105-CCCTAA	7261047-7261064-CCCTAA
chrY	.	7133087	7133119	7265046	7265078	11	11	AAC	3		strict		7133087-7133119-AAC	7265046-7265078-AAC
chrY	.	7135059	7135077	7267018	7267036	6	6	TTA	3				7135059-7135077-TTA	7267018-7267036-TTA
chrY	.	7136883	7136912	7268842	7268871	15	15	TG	2		strict		7136883-7136912-TG	7268842-7268871-TG
chrY	.	7137215	7137242	7269174	7269201	12	12	AC	2				7137215-7137242-AC	7269174-7269201-AC
chrY	.	7137293	7137304	7269252	7269263	6	6	AT	2		strict		7137293-7137304-AT	7269252-7269263-AT
chrY	.	7137988	7138013	7269947	7269972	12	12	TG	2				7137988-7138013-TG	7269947-7269972-TG
chrY	.	7139179	7139202	7271138	7271161	12	12	AC	2		strict		7139179-7139202-AC	7271138-7271161-AC
chrY	.	7144387	7144416	7276346	7276375	15	15	GT	2				7144387-7144416-GT	7276346-7276375-GT
chrY	.	7145782	7145815	7277741	7277774	6	6	AAAAT	5				7145782-7145815-AAAAT	7277741-7277774-AAAAT
chrY	.	7149792	7149807	7281751	7281766	4	4	ATTT	4				7149792-7149807-ATTT	7281751-7281766-ATTT
chrY	.	7151056	7151082	7283015	7283041	6	6	AAAC	4				7151056-7151082-AAAC	7283015-7283041-AAAC
chrY	.	7157347	7157376	7289306	7289335	10	10	AAC	3		strict		7157347-7157376-AAC	7289306-7289335-AAC
chrY	.	7159046	7159062	7291005	7291021	4	4	TTTA	4				7159046-7159062-TTTA	7291005-7291021-TTTA
chrY	.	7162325	7162344	7294284	7294303	5	5	AATT	4		strict		7162325-7162344-AATT	7294284-7294303-AATT
chrY	.	7164644	7164661	7296603	7296620	3	3	AATAAA	6		strict		7164644-7164661-AATAAA	7296603-7296620-AATAAA
chrY	.	7166602	7166641	7298561	7298600	20	20	AT	2				7166602-7166641-AT	7298561-7298600-AT
chrY	.	7167496	7167527	7299455	7299486	7	7	TTTA	4				7167496-7167527-TTTA	7299455-7299486-TTTA
chrY	.	7171238	7171252	7303197	7303211	5	5	GAG	3		strict		7171238-7171252-GAG	7303197-7303211-GAG
chrY	.	7179282	7179301	7311241	7311260	5	5	TGGA	4		strict		7179282-7179301-TGGA	7311241-7311260-TGGA
chrY	.	7179600	7179623	7311559	7311582	4	4	GATG	4				7179600-7179623-GATG	7311559-7311582-GATG
chrY	.	7183852	7183866	7315811	7315825	5	5	TTA	3		strict		7183852-7183866-TTA	7315811-7315825-TTA
chrY	.	7188698	7188731	7320657	7320690	16	16	GA	2				7188698-7188731-GA	7320657-7320690-GA
chrY	.	7189419	7189430	7321378	7321389	3	3	AAAC	4		strict		7189419-7189430-AAAC	7321378-7321389-AAAC
chrY	.	7190687	7190728	7322646	7322687	12	12	AAT	3				7190687-7190728-AAT	7322646-7322687-AAT
chrY	.	7196407	7196429	7328366	7328388	4	4	TTTA	4				7196407-7196429-TTTA	7328366-7328388-TTTA
chrY	.	7198694	7198705	7330653	7330664	6	6	AG	2		strict		7198694-7198705-AG	7330653-7330664-AG
chrY	.	7200795	7200815	7332754	7332774	7	7	TTA	3		strict		7200795-7200815-TTA	7332754-7332774-TTA
chrY	.	7202311	7202322	7334270	7334281	3	3	TTTG	4		strict		7202311-7202322-TTTG	7334270-7334281-TTTG
chrY	.	7208408	7208423	7340367	7340382	4	4	TTTG	4				7208408-7208423-TTTG	7340367-7340382-TTTG
chrY	.	7211961	7211976	7343920	7343935	4	4	ACCC	4				7211961-7211976-ACCC	7343920-7343935-ACCC
chrY	.	7212825	7212844	7344784	7344803	4	4	AAAAC	5		strict		7212825-7212844-AAAAC	7344784-7344803-AAAAC
chrY	.	7215632	7215656	7347591	7347615	4	4	ATAA	4				7215632-7215656-ATAA	7347591-7347615-ATAA
chrY	.	7216483	7216497	7348442	7348456	5	5	TTA	3		strict		7216483-7216497-TTA	7348442-7348456-TTA
chrY	.	7220912	7220927	7352871	7352886	4	4	AAAC	4		strict		7220912-7220927-AAAC	7352871-7352886-AAAC
chrY	.	7221313	7221328	7353272	7353287	4	4	TATT	4		strict		7221313-7221328-TATT	7353272-7353287-TATT
chrY	.	7221479	7221494	7353438	7353453	4	4	TATT	4		strict		7221479-7221494-TATT	7353438-7353453-TATT
chrY	.	7225771	7225792	7357730	7357751	11	11	TG	2		strict		7225771-7225792-TG	7357730-7357751-TG
chrY	.	7225816	7225843	7357775	7357802	13	13	AC	2				7225816-7225843-AC	7357775-7357802-AC
chrY	.	7233573	7233588	7365532	7365547	7	7	AC	2				7233573-7233588-AC	7365532-7365547-AC
chrY	.	7233906	7233927	7365865	7365886	10	10	AC	2				7233906-7233927-AC	7365865-7365886-AC
chrY	.	7234256	7234271	7366215	7366230	7	7	TA	2				7234256-7234271-TA	7366215-7366230-TA
chrY	.	7241910	7241938	7373869	7373897	7	7	TTTA	4				7241910-7241938-TTTA	7373869-7373897-TTTA
chrY	.	7250546	7250583	7382505	7382542	19	19	GT	2				7250546-7250583-GT	7382505-7382542-GT
chrY	.	7253388	7253407	7385347	7385366	4	4	AAAAT	5		strict		7253388-7253407-AAAAT	7385347-7385366-AAAAT
chrY	.	7263703	7263720	7395662	7395679	6	6	TTA	3		strict		7263703-7263720-TTA	7395662-7395679-TTA
chrY	.	7274817	7274860	7406776	7406819	11	11	ATTT	4				7274817-7274860-ATTT	7406776-7406819-ATTT
chrY	.	7282798	7282818	7414757	7414777	7	7	AAT	3		strict		7282798-7282818-AAT	7414757-7414777-AAT
chrY	.	7285286	7285299	7417245	7417258	7	7	AT	2		strict		7285286-7285299-AT	7417245-7417258-AT
chrY	.	7305272	7305293	7437231	7437252	10	10	CA	2				7305272-7305293-CA	7437231-7437252-CA
chrY	.	7307495	7307516	7439454	7439475	11	11	AG	2		strict		7307495-7307516-AG	7439454-7439475-AG
chrY	.	7307628	7307639	7439587	7439598	6	6	AT	2				7307628-7307639-AT	7439587-7439598-AT
chrY	.	7309272	7309291	7441231	7441250	5	5	AAAG	4		strict		7309272-7309291-AAAG	7441231-7441250-AAAG
chrY	.	7311238	7311257	7443197	7443216	4	4	CAAAA	5				7311238-7311257-CAAAA	7443197-7443216-CAAAA
chrY	.	7311640	7311663	7443599	7443622	10	10	TC	2				7311640-7311663-TC	7443599-7443622-TC
chrY	.	7312579	7312654	7444538	7444613	16	16	AGGG	4				7312579-7312654-AGGG	7444538-7444613-AGGG
chrY	.	7316821	7316844	7448780	7448803	5	5	AAAC	4				7316821-7316844-AAAC	7448780-7448803-AAAC
chrY	.	7319833	7319864	7451792	7451823	6	6	AATT	4				7319833-7319864-AATT	7451792-7451823-AATT
chrY	.	7320855	7320866	7452814	7452825	6	6	AC	2		strict		7320855-7320866-AC	7452814-7452825-AC
chrY	.	7320995	7321012	7452954	7452971	9	9	AC	2		strict		7320995-7321012-AC	7452954-7452971-AC
chrY	.	7321715	7321728	7453674	7453687	7	7	CA	2				7321715-7321728-CA	7453674-7453687-CA
chrY	.	7325112	7325125	7457071	7457084	7	7	TA	2				7325112-7325125-TA	7457071-7457084-TA
chrY	.	7330505	7330524	7462464	7462483	4	4	AAAAC	5		strict		7330505-7330524-AAAAC	7462464-7462483-AAAAC
chrY	.	7333243	7333268	7465202	7465227	12	12	CT	2				7333243-7333268-CT	7465202-7465227-CT
chrY	.	7336469	7336492	7468428	7468451	12	12	TG	2		strict		7336469-7336492-TG	7468428-7468451-TG
chrY	.	7337350	7337364	7469309	7469323	3	3	ATTTT	5		strict		7337350-7337364-ATTTT	7469309-7469323-ATTTT
chrY	.	7338073	7338087	7470032	7470046	7	7	TA	2				7338073-7338087-TA	7470032-7470046-TA
chrY	.	7349863	7349882	7481822	7481841	4	4	TATTT	5		strict		7349863-7349882-TATTT	7481822-7481841-TATTT
chrY	.	7354999	7355014	7486958	7486973	4	4	CATA	4		strict		7354999-7355014-CATA	7486958-7486973-CATA
chrY	.	7358662	7358681	7490621	7490640	5	5	AACA	4		strict		7358662-7358681-AACA	7490621-7490640-AACA
chrY	.	7362049	7362068	7494008	7494027	10	10	TA	2		strict		7362049-7362068-TA	7494008-7494027-TA
chrY	.	7362375	7362386	7494334	7494345	4	4	AAT	3		strict		7362375-7362386-AAT	7494334-7494345-AAT
chrY	.	7377567	7377582	7509526	7509541	4	4	AAAT	4				7377567-7377582-AAAT	7509526-7509541-AAAT
chrY	.	7382318	7382342	7514277	7514301	5	5	AAACA	5		strict		7382318-7382342-AAACA	7514277-7514301-AAACA
chrY	.	7392189	7392228	7524148	7524187	20	20	TG	2				7392189-7392228-TG	7524148-7524187-TG
chrY	.	7396569	7396588	7528528	7528547	5	5	AAAC	4		strict		7396569-7396588-AAAC	7528528-7528547-AAAC
chrY	.	7400558	7400597	7532517	7532556	19	19	GA	2				7400558-7400597-GA	7532517-7532556-GA
chrY	.	7411638	7411655	7543597	7543614	9	9	TA	2		strict		7411638-7411655-TA	7543597-7543614-TA
chrY	DYS522	7415625	7415664	7547584	7547623	10	10	GATA	4		strict		DYS522	DYS522
chrY	.	7416417	7416436	7548376	7548395	4	4	GAGG	4				7416417-7416436-GAGG	7548376-7548395-GAGG
chrY	.	7416441	7416456	7548400	7548415	8	8	GA	2		strict		7416441-7416456-GA	7548400-7548415-GA
chrY	.	7421829	7421848	7553788	7553807	6	6	ACA	3				7421829-7421848-ACA	7553788-7553807-ACA
chrY	.	7426195	7426206	7558154	7558165	6	6	AC	2				7426195-7426206-AC	7558154-7558165-AC
chrY	.	7426330	7426343	7558289	7558302	7	7	CA	2				7426330-7426343-CA	7558289-7558302-CA
chrY	.	7426958	7426973	7558917	7558932	7	7	AC	2				7426958-7426973-AC	7558917-7558932-AC
chrY	.	7430963	7430983	7562922	7562942	5	5	AAAT	4				7430963-7430983-AAAT	7562922-7562942-AAAT
chrY	.	7432245	7432282	7564204	7564241	19	19	GT	2		strict		7432245-7432282-GT	7564204-7564241-GT
chrY	DYS575	7436257	7436296	7568216	7568255	10	10	AAAT	4		strict		DYS575	DYS575
chrY	.	7438048	7438071	7570007	7570030	5	5	ATTT	4				7438048-7438071-ATTT	7570007-7570030-ATTT
chrY	.	7453567	7453598	7585526	7585557	16	16	GT	2				7453567-7453598-GT	7585526-7585557-GT
chrY	.	7502341	7502368	7634300	7634327	12	12	TC	2				7502341-7502368-TC	7634300-7634327-TC
chrY	.	7508356	7508407	7640315	7640366	13	13	TTCC	4		strict		7508356-7508407-TTCC	7640315-7640366-TTCC
chrY	.	7509808	7509823	7641767	7641782	4	4	AAAC	4		strict		7509808-7509823-AAAC	7641767-7641782-AAAC
chrY	.	7512047	7512067	7644006	7644026	7	7	TTG	3		strict		7512047-7512067-TTG	7644006-7644026-TTG
chrY	.	7531770	7531817	7663729	7663776	10	10	GAAG	4				7531770-7531817-GAAG	7663729-7663776-GAAG
chrY	.	7532277	7532332	7664236	7664291	28	28	TA	2		strict		7532277-7532332-TA	7664236-7664291-TA
chrY	.	7532922	7532947	7664881	7664906	12	12	TG	2				7532922-7532947-TG	7664881-7664906-TG
chrY	.	7543844	7543855	7675803	7675814	6	6	AT	2				7543844-7543855-AT	7675803-7675814-AT
chrY	.	7543901	7543914	7675860	7675873	7	7	AT	2				7543901-7543914-AT	7675860-7675873-AT
chrY	.	7543925	7543936	7675884	7675895	6	6	AC	2		strict		7543925-7543936-AC	7675884-7675895-AC
chrY	.	7551945	7551964	7683904	7683923	4	4	TAAT	4				7551945-7551964-TAAT	7683904-7683923-TAAT
chrY	.	7554787	7554830	7686746	7686789	22	22	AC	2		strict		7554787-7554830-AC	7686746-7686789-AC
chrY	.	7568098	7568141	7700057	7700100	6	6	AAAACA	6				7568098-7568141-AAAACA	7700057-7700100-AAAACA
chrY	.	7609739	7609763	7741698	7741722	4	4	AAAAC	5				7609739-7609763-AAAAC	7741698-7741722-AAAAC
chrY	.	7611641	7611672	7743600	7743631	16	16	AC	2		strict		7611641-7611672-AC	7743600-7743631-AC
chrY	.	7614154	7614173	7746113	7746132	6	6	CAA	3				7614154-7614173-CAA	7746113-7746132-CAA
chrY	.	7624596	7624611	7756555	7756570	7	7	AC	2				7624596-7624611-AC	7756555-7756570-AC
chrY	.	7633346	7633361	7765305	7765320	4	4	AATA	4				7633346-7633361-AATA	7765305-7765320-AATA
chrY	.	7640864	7640888	7772823	7772847	5	5	TTTGT	5		strict		7640864-7640888-TTTGT	7772823-7772847-TTTGT
chrY	DYS463_1	7643509	7643543	7775468	7775502	7	7	AAAGG	5				DYS463_1	DYS463_1
chrY	DYS463_2	7643544	7643618	7775503	7775577	15	15	AAGGG	5				DYS463_2	DYS463_2
chrY	DYS463_3	7643619	7643628	7775578	7775587	2	2	AAGGA	5				DYS463_3	DYS463_3
chrY	.	7646584	7646595	7778543	7778554	4	4	AAC	3		strict		7646584-7646595-AAC	7778543-7778554-AAC
chrY	.	7646929	7646950	7778888	7778909	11	11	AT	2		strict		7646929-7646950-AT	7778888-7778909-AT
chrY	.	7647679	7647694	7779638	7779653	7	7	CA	2				7647679-7647694-CA	7779638-7779653-CA
chrY	.	7651561	7651580	7783520	7783539	4	4	TAAA	4				7651561-7651580-TAAA	7783520-7783539-TAAA
chrY	.	7657653	7657684	7789612	7789643	14	14	AC	2				7657653-7657684-AC	7789612-7789643-AC
chrY	.	7663573	7663588	7795532	7795547	4	4	GCAA	4				7663573-7663588-GCAA	7795532-7795547-GCAA
chrY	.	7664423	7664488	7796382	7796447	11	11	TCCCTT	6		strict		7664423-7664488-TCCCTT	7796382-7796447-TCCCTT
chrY	.	7664686	7664709	7796645	7796668	4	4	TGTTT	5				7664686-7664709-TGTTT	7796645-7796668-TGTTT
chrY	.	7666198	7666237	7798157	7798196	19	19	TG	2				7666198-7666237-TG	7798157-7798196-TG
chrY	.	7671294	7671341	7803253	7803300	23	23	AC	2				7671294-7671341-AC	7803253-7803300-AC
chrY	.	7700066	7700085	7832025	7832044	9	9	TC	2				7700066-7700085-TC	7832025-7832044-TC
chrY	.	7701470	7701487	7833429	7833446	5	5	AAT	3				7701470-7701487-AAT	7833429-7833446-AAT
chrY	.	7714985	7715024	7846944	7846983	10	10	TGTT	4		strict		7714985-7715024-TGTT	7846944-7846983-TGTT
chrY	.	7720482	7720502	7852441	7852461	6	6	AAT	3				7720482-7720502-AAT	7852441-7852461-AAT
chrY	.	7723811	7723828	7855770	7855787	9	9	AG	2				7723811-7723828-AG	7855770-7855787-AG
chrY	.	7723830	7723924	7855789	7855883	14	14	AAGAA	5				7723830-7723924-AAGAA	7855789-7855883-AAGAA
chrY	DYS520	7730432	7730511	7862391	7862470	20	20	ATAG, ATAC	4	ATAC			DYS520	DYS520
chrY	.	7730681	7730700	7862640	7862659	4	4	TAAA	4				7730681-7730700-TAAA	7862640-7862659-TAAA
chrY	.	7730702	7730717	7862661	7862676	8	8	AG	2		strict		7730702-7730717-AG	7862661-7862676-AG
chrY	.	7735307	7735328	7867266	7867287	6	6	AGC	3				7735307-7735328-AGC	7867266-7867287-AGC
chrY	.	7750591	7750606	7882550	7882565	4	4	TTTG	4				7750591-7750606-TTTG	7882550-7882565-TTTG
chrY	.	7753170	7753184	7885129	7885143	5	5	ATT	3				7753170-7753184-ATT	7885129-7885143-ATT
chrY	.	7753672	7753691	7885631	7885650	5	5	GTTT	4				7753672-7753691-GTTT	7885631-7885650-GTTT
chrY	.	7756997	7757016	7888956	7888975	5	5	TTTA	4				7756997-7757016-TTTA	7888956-7888975-TTTA
chrY	.	7761142	7761161	7893101	7893120	4	4	TTTA	4				7761142-7761161-TTTA	7893101-7893120-TTTA
chrY	.	7779999	7780017	7911958	7911976	4	4	CAAA	4				7779999-7780017-CAAA	7911958-7911976-CAAA
chrY	.	7783075	7783096	7915034	7915055	4	4	AACA	4				7783075-7783096-AACA	7915034-7915055-AACA
chrY	.	7832261	7832279	7964220	7964238	4	4	TTTA	4				7832261-7832279-TTTA	7964220-7964238-TTTA
chrY	.	7850297	7850308	7982256	7982267	6	6	CA	2				7850297-7850308-CA	7982256-7982267-CA
chrY	.	7851284	7851307	7983243	7983266	6	6	TTTG	4		strict		7851284-7851307-TTTG	7983243-7983266-TTTG
chrY	DYS458	7867880	7867943	7999839	7999902	16	16	GAAA	4		strict	Yfiler, PowerPlex_Y23, Yfiler_Plus	DYS458	DYS458
chrY	.	7869119	7869130	8001078	8001089	4	4	TAA	3		strict		7869119-7869130-TAA	8001078-8001089-TAA
chrY	.	7870237	7870248	8002196	8002207	6	6	AC	2		strict		7870237-7870248-AC	8002196-8002207-AC
chrY	.	7870638	7870649	8002597	8002608	6	6	AC	2		strict		7870638-7870649-AC	8002597-8002608-AC
chrY	.	7871293	7871308	8003252	8003267	4	4	ATTT	4				7871293-7871308-ATTT	8003252-8003267-ATTT
chrY	.	7873869	7873880	8005828	8005839	6	6	AT	2		strict		7873869-7873880-AT	8005828-8005839-AT
chrY	.	7911664	7911683	8043623	8043642	4	4	TTTGT	5		strict		7911664-7911683-TTTGT	8043623-8043642-TTTGT
chrY	.	7930239	7930271	8062198	8062230	7	7	TTTG	4				7930239-7930271-TTTG	8062198-8062230-TTTG
chrY	.	7932671	7932685	8064630	8064644	3	3	TTTTG	5		strict		7932671-7932685-TTTTG	8064630-8064644-TTTTG
chrY	.	7938957	7938976	8070916	8070935	5	5	ATAC	4		strict		7938957-7938976-ATAC	8070916-8070935-ATAC
chrY	.	7958407	7958418	8090366	8090377	6	6	CA	2				7958407-7958418-CA	8090366-8090377-CA
chrY	.	7982675	7982695	8114634	8114654	5	5	TTTA	4				7982675-7982695-TTTA	8114634-8114654-TTTA
chrY	.	7983072	7983091	8115031	8115050	4	4	TTGTT	5		strict		7983072-7983091-TTGTT	8115031-8115050-TTGTT
chrY	.	7986045	7986056	8118004	8118015	4	4	AAT	3		strict		7986045-7986056-AAT	8118004-8118015-AAT
chrY	.	7990459	7990472	8122418	8122431	7	7	TC	2		strict		7990459-7990472-TC	8122418-8122431-TC
chrY	.	8002337	8002351	8134296	8134310	3	3	TTTTA	5		strict		8002337-8002351-TTTTA	8134296-8134310-TTTTA
chrY	.	8009834	8009845	8141793	8141804	6	6	TG	2				8009834-8009845-TG	8141793-8141804-TG
chrY	.	8014375	8014403	8146334	8146362	4	4	CAAAAA	6				8014375-8014403-CAAAAA	8146334-8146362-CAAAAA
chrY	.	8015924	8015935	8147883	8147894	3	3	TTGT	4		strict		8015924-8015935-TTGT	8147883-8147894-TTGT
chrY	.	8017500	8017511	8149459	8149470	6	6	CA	2				8017500-8017511-CA	8149459-8149470-CA
chrY	.	8026904	8026919	8158863	8158878	8	8	TC	2		strict		8026904-8026919-TC	8158863-8158878-TC
chrY	.	8036512	8036527	8168471	8168486	4	4	AAAC	4		strict		8036512-8036527-AAAC	8168471-8168486-AAAC
chrY	.	8043270	8043290	8175229	8175249	7	7	TTG	3		strict		8043270-8043290-TTG	8175229-8175249-TTG
chrY	.	8045708	8045731	8177667	8177690	6	6	GTTT	4				8045708-8045731-GTTT	8177667-8177690-GTTT
chrY	.	8048547	8048582	8180506	8180541	17	17	AG	2				8048547-8048582-AG	8180506-8180541-AG
chrY	.	8057170	8057193	8189129	8189152	12	12	TA	2		strict		8057170-8057193-TA	8189129-8189152-TA
chrY	.	8058365	8058379	8190324	8190338	5	5	TTG	3		strict		8058365-8058379-TTG	8190324-8190338-TTG
chrY	.	8074981	8074996	8206940	8206955	7	7	TC	2				8074981-8074996-TC	8206940-8206955-TC
chrY	.	8081878	8081903	8213837	8213862	5	5	AAAAT	5				8081878-8081903-AAAAT	8213837-8213862-AAAAT
chrY	.	8083763	8083774	8215722	8215733	6	6	AC	2				8083763-8083774-AC	8215722-8215733-AC
chrY	.	8084213	8084255	8216172	8216214	7	7	TATTT	5				8084213-8084255-TATTT	8216172-8216214-TATTT
chrY	.	8093516	8093536	8225475	8225495	6	6	AAT	3				8093516-8093536-AAT	8225475-8225495-AAT
chrY	.	8094339	8094357	8226298	8226316	9	9	TA	2				8094339-8094357-TA	8226298-8226316-TA
chrY	.	8097692	8097715	8229651	8229674	11	11	TG	2				8097692-8097715-TG	8229651-8229674-TG
chrY	.	8109743	8109778	8241702	8241737	12	12	TAC	3		strict		8109743-8109778-TAC	8241702-8241737-TAC
chrY	.	8115424	8115439	8247383	8247398	4	4	TTAA	4		strict		8115424-8115439-TTAA	8247383-8247398-TTAA
chrY	.	8126168	8126183	8258127	8258142	8	8	TG	2		strict		8126168-8126183-TG	8258127-8258142-TG
chrY	DYS450	8126300	8126344	8258259	8258303	9	9	TTTTA	5		strict		DYS450	DYS450
chrY	.	8128090	8128113	8260049	8260072	6	6	CAAA	4		strict		8128090-8128113-CAAA	8260049-8260072-CAAA
chrY	.	8130526	8130537	8262485	8262496	3	3	TATT	4		strict		8130526-8130537-TATT	8262485-8262496-TATT
chrY	.	8143434	8143455	8275393	8275414	4	4	TTAT	4				8143434-8143455-TTAT	8275393-8275414-TTAT
chrY	.	8151434	8151453	8283393	8283412	9	9	TG	2				8151434-8151453-TG	8283393-8283412-TG
chrY	.	8159768	8159788	8291727	8291747	6	6	ATT	3				8159768-8159788-ATT	8291727-8291747-ATT
chrY	.	8160881	8160900	8292840	8292859	5	5	TTAT	4		strict		8160881-8160900-TTAT	8292840-8292859-TTAT
chrY	.	8173084	8173108	8305043	8305067	5	5	AAGAA	5		strict		8173084-8173108-AAGAA	8305043-8305067-AAGAA
chrY	.	8184546	8184557	8316505	8316516	6	6	TG	2		strict		8184546-8184557-TG	8316505-8316516-TG
chrY	.	8214544	8214558	8346503	8346517	5	5	ATA	3		strict		8214544-8214558-ATA	8346503-8346517-ATA
chrY	DYS449_1	8218014	8218073	8349973	8350032	15	15	TTTC	4		strict	Yfiler_Plus	DYS449_1	DYS449_1
chrY	DYS449_2	8218124	8218179	8350083	8350138	14	14	TTTC	4		strict	Yfiler_Plus	DYS449_2	DYS449_2
chrY	DYS454	8224156	8224199	8356115	8356158	11	11	AAAT	4		strict		DYS454	DYS454
chrY	.	8261194	8261220	8393153	8393179	11	11	AT	2				8261194-8261220-AT	8393153-8393179-AT
chrY	.	8267901	8267920	8399860	8399879	5	5	TTTG	4		strict		8267901-8267920-TTTG	8399860-8399879-TTTG
chrY	.	8276002	8276016	8407961	8407975	3	3	TTTAT	5		strict		8276002-8276016-TTTAT	8407961-8407975-TTTAT
chrY	.	8283764	8283779	8415723	8415738	4	4	TTTG	4		strict		8283764-8283779-TTTG	8415723-8415738-TTTG
chrY	.	8310074	8310099	8442033	8442058	5	5	GAAA	4				8310074-8310099-GAAA	8442033-8442058-GAAA
chrY	.	8321466	8321485	8453425	8453444	5	5	TTTA	4		strict		8321466-8321485-TTTA	8453425-8453444-TTTA
chrY	.	8369377	8369400	8501336	8501359	8	8	TTA	3		strict		8369377-8369400-TTA	8501336-8501359-TTA
chrY	.	8376108	8376119	8508067	8508078	4	4	TTG	3		strict		8376108-8376119-TTG	8508067-8508078-TTG
chrY	.	8376130	8376145	8508089	8508104	4	4	TATT	4				8376130-8376145-TATT	8508089-8508104-TATT
chrY	.	8377779	8377794	8509738	8509753	4	4	AAAC	4		strict		8377779-8377794-AAAC	8509738-8509753-AAAC
chrY	.	8379570	8379613	8511529	8511572	21	21	TG	2				8379570-8379613-TG	8511529-8511572-TG
chrY	.	8393534	8393569	8525493	8525528	9	9	AAAC	4		strict		8393534-8393569-AAAC	8525493-8525528-AAAC
chrY	.	8398306	8398331	8530265	8530290	13	13	TG	2		strict		8398306-8398331-TG	8530265-8530290-TG
chrY	.	8400794	8400808	8532753	8532767	7	7	TG	2				8400794-8400808-TG	8532753-8532767-TG
chrY	.	8402989	8403000	8534948	8534959	6	6	GT	2				8402989-8403000-GT	8534948-8534959-GT
chrY	.	8403154	8403194	8535113	8535153	5	5	TTTTG	5				8403154-8403194-TTTTG	8535113-8535153-TTTTG
chrY	.	8413035	8413069	8544994	8545028	7	7	TTCTG	5		strict		8413035-8413069-TTCTG	8544994-8545028-TTCTG
chrY	.	8414958	8414981	8546917	8546940	11	11	TG	2				8414958-8414981-TG	8546917-8546940-TG
chrY	.	8417401	8417414	8549360	8549373	7	7	TG	2				8417401-8417414-TG	8549360-8549373-TG
chrY	.	8419835	8419852	8551794	8551811	8	8	TG	2				8419835-8419852-TG	8551794-8551811-TG
chrY	.	8422303	8422316	8554262	8554275	7	7	TG	2				8422303-8422316-TG	8554262-8554275-TG
chrY	.	8422325	8422354	8554284	8554313	15	15	TG	2				8422325-8422354-TG	8554284-8554313-TG
chrY	.	8426305	8426318	8558264	8558277	7	7	TG	2		strict		8426305-8426318-TG	8558264-8558277-TG
chrY	DYS481	8426378	8426443	8558337	8558402	22	22	CTT	3		strict	PowerPlex_Y23, Yfiler_Plus	DYS481	DYS481
chrY	.	8429252	8429267	8561211	8561226	4	4	AATA	4		strict		8429252-8429267-AATA	8561211-8561226-AATA
chrY	.	8442503	8442516	8574462	8574475	7	7	TG	2				8442503-8442516-TG	8574462-8574475-TG
chrY	.	8445196	8445215	8577155	8577174	5	5	AAAC	4		strict		8445196-8445215-AAAC	8577155-8577174-AAAC
chrY	.	8446954	8446975	8578913	8578934	10	10	TG	2				8446954-8446975-TG	8578913-8578934-TG
chrY	.	8454396	8454407	8586355	8586366	6	6	TG	2				8454396-8454407-TG	8586355-8586366-TG
chrY	.	8459393	8459428	8591352	8591387	8	8	TTAT	4				8459393-8459428-TTAT	8591352-8591387-TTAT
chrY	.	8461829	8461846	8593788	8593805	8	8	GT	2				8461829-8461846-GT	8593788-8593805-GT
chrY	DYS531	8466195	8466238	8598154	8598197	11	11	AAAT	4		strict		DYS531	DYS531
chrY	.	8467822	8467843	8599781	8599802	11	11	TG	2				8467822-8467843-TG	8599781-8599802-TG
chrY	.	8470318	8470337	8602277	8602296	9	9	TG	2				8470318-8470337-TG	8602277-8602296-TG
chrY	.	8476194	8476213	8608153	8608172	9	9	GT	2				8476194-8476213-GT	8608153-8608172-GT
chrY	.	8476270	8476284	8608229	8608243	5	5	TTC	3		strict		8476270-8476284-TTC	8608229-8608243-TTC
chrY	.	8478680	8478693	8610639	8610652	7	7	TG	2				8478680-8478693-TG	8610639-8610652-TG
chrY	.	8489154	8489175	8621113	8621134	10	10	TG	2				8489154-8489175-TG	8621113-8621134-TG
chrY	.	8495626	8495637	8627585	8627596	6	6	TG	2				8495626-8495637-TG	8627585-8627596-TG
chrY	.	8495650	8495661	8627609	8627620	6	6	TG	2				8495650-8495661-TG	8627609-8627620-TG
chrY	.	8496363	8496383	8628322	8628342	4	4	ATGGG	5				8496363-8496383-ATGGG	8628322-8628342-ATGGG
chrY	.	8498102	8498133	8630061	8630092	15	15	TG	2				8498102-8498133-TG	8630061-8630092-TG
chrY	.	8498890	8498903	8630849	8630862	7	7	TG	2				8498890-8498903-TG	8630849-8630862-TG
chrY	.	8501445	8501464	8633404	8633423	9	9	TG	2				8501445-8501464-TG	8633404-8633423-TG
chrY	.	8501874	8501893	8633833	8633852	5	5	GTTT	4				8501874-8501893-GTTT	8633833-8633852-GTTT
chrY	.	8504199	8504236	8636158	8636195	19	19	TG	2				8504199-8504236-TG	8636158-8636195-TG
chrY	.	8508681	8508696	8640640	8640655	8	8	TG	2		strict		8508681-8508696-TG	8640640-8640655-TG
chrY	.	8522798	8522815	8654757	8654774	8	8	TG	2				8522798-8522815-TG	8654757-8654774-TG
chrY	.	8524234	8524248	8656193	8656207	3	3	TTTCT	5		strict		8524234-8524248-TTTCT	8656193-8656207-TTTCT
chrY	.	8527043	8527064	8659002	8659023	10	10	TG	2				8527043-8527064-TG	8659002-8659023-TG
chrY	.	8533316	8533351	8665275	8665310	17	17	TG	2				8533316-8533351-TG	8665275-8665310-TG
chrY	.	8535424	8535451	8667383	8667410	7	7	AAAC	4		strict		8535424-8535451-AAAC	8667383-8667410-AAAC
chrY	.	8540114	8540143	8672073	8672102	14	14	GT	2				8540114-8540143-GT	8672073-8672102-GT
chrY	.	8540344	8540363	8672303	8672322	5	5	AAAT	4		strict		8540344-8540363-AAAT	8672303-8672322-AAAT
chrY	.	8544511	8544522	8676470	8676481	6	6	AC	2		strict		8544511-8544522-AC	8676470-8676481-AC
chrY	.	8546600	8546623	8678559	8678582	4	4	TTTTTG	6		strict		8546600-8546623-TTTTTG	8678559-8678582-TTTTTG
chrY	.	8550657	8550676	8682616	8682635	5	5	TTAT	4		strict		8550657-8550676-TTAT	8682616-8682635-TTAT
chrY	.	8550914	8550929	8682873	8682888	8	8	CA	2				8550914-8550929-CA	8682873-8682888-CA
chrY	.	8555546	8555575	8687505	8687534	5	5	TTTTTG	6				8555546-8555575-TTTTTG	8687505-8687534-TTTTTG
chrY	DYS590	8555984	8556023	8687943	8687982	8	8	GTTTT	5		strict		DYS590	DYS590
chrY	.	8558781	8558792	8690740	8690751	6	6	CA	2				8558781-8558792-CA	8690740-8690751-CA
chrY	.	8561595	8561612	8693554	8693571	8	8	CA	2				8561595-8561612-CA	8693554-8693571-CA
chrY	.	8561619	8561634	8693578	8693593	8	8	CA	2				8561619-8561634-CA	8693578-8693593-CA
chrY	.	8562939	8562968	8694898	8694927	13	13	CA	2				8562939-8562968-CA	8694898-8694927-CA
chrY	.	8563977	8563988	8695936	8695947	6	6	CA	2				8563977-8563988-CA	8695936-8695947-CA
chrY	.	8563995	8564020	8695954	8695979	11	11	CA	2				8563995-8564020-CA	8695954-8695979-CA
chrY	.	8565335	8565349	8697294	8697308	5	5	TTG	3		strict		8565335-8565349-TTG	8697294-8697308-TTG
chrY	.	8568693	8568704	8700652	8700663	6	6	CA	2				8568693-8568704-CA	8700652-8700663-CA
chrY	.	8570970	8570992	8702929	8702951	5	5	TTTA	4				8570970-8570992-TTTA	8702929-8702951-TTTA
chrY	.	8571178	8571199	8703137	8703158	10	10	AC	2				8571178-8571199-AC	8703137-8703158-AC
chrY	.	8573120	8573135	8705079	8705094	4	4	TTTA	4		strict		8573120-8573135-TTTA	8705079-8705094-TTTA
chrY	.	8573688	8573699	8705647	8705658	6	6	AC	2		strict		8573688-8573699-AC	8705647-8705658-AC
chrY	.	8573728	8573747	8705687	8705706	10	10	CA	2		strict		8573728-8573747-CA	8705687-8705706-CA
chrY	.	8578103	8578133	8710062	8710092	7	7	TTTA	4				8578103-8578133-TTTA	8710062-8710092-TTTA
chrY	.	8582983	8582996	8714942	8714955	7	7	AG	2				8582983-8582996-AG	8714942-8714955-AG
chrY	.	8587184	8587199	8719143	8719158	7	7	CA	2				8587184-8587199-CA	8719143-8719158-CA
chrY	.	8589555	8589588	8721514	8721547	15	15	CA	2				8589555-8589588-CA	8721514-8721547-CA
chrY	.	8597006	8597027	8728965	8728986	10	10	CA	2				8597006-8597027-CA	8728965-8728986-CA
chrY	.	8600248	8600263	8732207	8732222	8	8	CA	2		strict		8600248-8600263-CA	8732207-8732222-CA
chrY	.	8604399	8604416	8736358	8736375	8	8	CA	2				8604399-8604416-CA	8736358-8736375-CA
chrY	.	8606593	8606611	8738552	8738570	4	4	TTTC	4				8606593-8606611-TTTC	8738552-8738570-TTTC
chrY	.	8615282	8615305	8747241	8747264	5	5	TGTT	4				8615282-8615305-TGTT	8747241-8747264-TGTT
chrY	.	8615517	8615532	8747476	8747491	7	7	CA	2				8615517-8615532-CA	8747476-8747491-CA
chrY	.	8618997	8619030	8750956	8750989	16	16	CA	2				8618997-8619030-CA	8750956-8750989-CA
chrY	.	8620884	8620919	8752843	8752878	17	17	TG	2				8620884-8620919-TG	8752843-8752878-TG
chrY	.	8622138	8622152	8754097	8754111	5	5	AAT	3				8622138-8622152-AAT	8754097-8754111-AAT
chrY	.	8622200	8622229	8754159	8754188	14	14	AC	2				8622200-8622229-AC	8754159-8754188-AC
chrY	.	8624679	8624698	8756638	8756657	4	4	AAACA	5		strict		8624679-8624698-AAACA	8756638-8756657-AAACA
chrY	.	8626038	8626055	8757997	8758014	8	8	CA	2				8626038-8626055-CA	8757997-8758014-CA
chrY	.	8628424	8628449	8760383	8760408	12	12	CA	2				8628424-8628449-CA	8760383-8760408-CA
chrY	.	8631860	8631875	8763819	8763834	4	4	AAAC	4		strict		8631860-8631875-AAAC	8763819-8763834-AAAC
chrY	.	8634382	8634425	8766341	8766384	22	22	AC	2		strict		8634382-8634425-AC	8766341-8766384-AC
chrY	.	8636888	8636903	8768847	8768862	8	8	CA	2				8636888-8636903-CA	8768847-8768862-CA
chrY	.	8644504	8644539	8776463	8776498	6	6	TATATC	6		strict		8644504-8644539-TATATC	8776463-8776498-TATATC
chrY	.	8645875	8645886	8777834	8777845	3	3	TTAA	4		strict		8645875-8645886-TTAA	8777834-8777845-TTAA
chrY	.	8648173	8648200	8780132	8780159	14	14	AT	2		strict		8648173-8648200-AT	8780132-8780159-AT
chrY	.	8648450	8648466	8780409	8780425	4	4	ATTT	4				8648450-8648466-ATTT	8780409-8780425-ATTT
chrY	.	8655175	8655186	8787134	8787145	6	6	AC	2		strict		8655175-8655186-AC	8787134-8787145-AC
chrY	.	8696958	8696981	8828917	8828940	7	7	ATA	3				8696958-8696981-ATA	8828917-8828940-ATA
chrY	.	8706676	8706705	8838635	8838664	15	15	AG	2		strict		8706676-8706705-AG	8838635-8838664-AG
chrY	.	8708376	8708405	8840335	8840364	15	15	TG	2		strict		8708376-8708405-TG	8840335-8840364-TG
chrY	.	8710024	8710035	8841983	8841994	6	6	AT	2				8710024-8710035-AT	8841983-8841994-AT
chrY	.	8710246	8710271	8842205	8842230	13	13	TG	2				8710246-8710271-TG	8842205-8842230-TG
chrY	.	8710334	8710349	8842293	8842308	7	7	GT	2				8710334-8710349-GT	8842293-8842308-GT
chrY	.	8718128	8718151	8850087	8850110	5	5	GTTT	4				8718128-8718151-GTTT	8850087-8850110-GTTT
chrY	.	8719873	8719907	8851832	8851866	7	7	TTTTG	5		strict		8719873-8719907-TTTTG	8851832-8851866-TTTTG
chrY	.	8722122	8722141	8854081	8854100	4	4	TTTGT	5		strict		8722122-8722141-TTTGT	8854081-8854100-TTTGT
chrY	.	8725760	8725797	8857719	8857756	19	19	CA	2				8725760-8725797-CA	8857719-8857756-CA
chrY	.	8725848	8725875	8857807	8857834	13	13	AC	2				8725848-8725875-AC	8857807-8857834-AC
chrY	.	8728325	8728348	8860284	8860307	5	5	CAAA	4				8728325-8728348-CAAA	8860284-8860307-CAAA
chrY	.	8730929	8730964	8862888	8862923	11	11	AAT	3				8730929-8730964-AAT	8862888-8862923-AAT
chrY	.	8742015	8742026	8873974	8873985	6	6	AC	2		strict		8742015-8742026-AC	8873974-8873985-AC
chrY	.	8742739	8742789	8874698	8874748	16	16	ATG	3				8742739-8742789-ATG	8874698-8874748-ATG
chrY	.	8747697	8747732	8879656	8879691	18	18	GA	2				8747697-8747732-GA	8879656-8879691-GA
chrY	.	8766221	8766236	8898180	8898195	4	4	CAAA	4				8766221-8766236-CAAA	8898180-8898195-CAAA
chrY	.	8768613	8768646	8900572	8900605	17	17	AC	2		strict		8768613-8768646-AC	8900572-8900605-AC
chrY	.	8774202	8774221	8906161	8906180	4	4	TATTT	5		strict		8774202-8774221-TATTT	8906161-8906180-TATTT
chrY	.	8774379	8774398	8906338	8906357	4	4	TTTGT	5		strict		8774379-8774398-TTTGT	8906338-8906357-TTTGT
chrY	.	8774717	8774750	8906676	8906709	17	17	TG	2		strict		8774717-8774750-TG	8906676-8906709-TG
chrY	.	8779113	8779128	8911072	8911087	4	4	TCAA	4		strict		8779113-8779128-TCAA	8911072-8911087-TCAA
chrY	.	8785474	8785489	8917433	8917448	4	4	TTTA	4		strict		8785474-8785489-TTTA	8917433-8917448-TTTA
chrY	.	8785518	8785538	8917477	8917497	4	4	TTTTG	5				8785518-8785538-TTTTG	8917477-8917497-TTTTG
chrY	.	8787778	8787813	8919737	8919772	16	16	TG	2				8787778-8787813-TG	8919737-8919772-TG
chrY	.	8790010	8790039	8921969	8921998	6	6	TTTG	4				8790010-8790039-TTTG	8921969-8921998-TTTG
chrY	.	8793377	8793391	8925336	8925350	3	3	TTTTA	5		strict		8793377-8793391-TTTTA	8925336-8925350-TTTTA
chrY	.	8799285	8799308	8931244	8931267	4	4	GGGCCA	6		strict		8799285-8799308-GGGCCA	8931244-8931267-GGGCCA
chrY	.	8803795	8803810	8935754	8935769	4	4	TAAT	4		strict		8803795-8803810-TAAT	8935754-8935769-TAAT
chrY	.	8818333	8818351	8950292	8950310	4	4	GTTT	4				8818333-8818351-GTTT	8950292-8950310-GTTT
chrY	.	8820462	8820476	8952421	8952435	5	5	AAC	3		strict		8820462-8820476-AAC	8952421-8952435-AAC
chrY	DYS568	8822555	8822594	8954514	8954553	10	10	TAAA	4		strict		DYS568	DYS568
chrY	.	8823442	8823453	8955401	8955412	3	3	TTTG	4		strict		8823442-8823453-TTTG	8955401-8955412-TTTG
chrY	.	8828173	8828204	8960132	8960163	5	5	AGGA	4				8828173-8828204-AGGA	8960132-8960163-AGGA
chrY	.	8832681	8832700	8964640	8964659	4	4	TTATA	5		strict		8832681-8832700-TTATA	8964640-8964659-TTATA
chrY	.	8832773	8832786	8964732	8964745	7	7	GT	2				8832773-8832786-GT	8964732-8964745-GT
chrY	.	8834209	8834228	8966168	8966187	10	10	GA	2				8834209-8834228-GA	8966168-8966187-GA
chrY	.	8834805	8834816	8966764	8966775	4	4	AAC	3		strict		8834805-8834816-AAC	8966764-8966775-AAC
chrY	.	8835726	8835769	8967685	8967728	8	8	ATTTT	5				8835726-8835769-ATTTT	8967685-8967728-ATTTT
chrY	.	8837227	8837238	8969186	8969197	3	3	ATAA	4		strict		8837227-8837238-ATAA	8969186-8969197-ATAA
chrY	.	8840385	8840422	8972344	8972381	6	6	TTCTT	5				8840385-8840422-TTCTT	8972344-8972381-TTCTT
chrY	.	8844230	8844244	8976189	8976203	5	5	AGA	3		strict		8844230-8844244-AGA	8976189-8976203-AGA
chrY	.	8846630	8846645	8978589	8978604	4	4	TAAT	4		strict		8846630-8846645-TAAT	8978589-8978604-TAAT
chrY	.	8869976	8869989	9001935	9001948	7	7	TG	2				8869976-8869989-TG	9001935-9001948-TG
chrY	.	8877366	8877381	9009325	9009340	8	8	TG	2				8877366-8877381-TG	9009325-9009340-TG
chrY	.	8881145	8881166	9013104	9013125	11	11	AC	2		strict		8881145-8881166-AC	9013104-9013125-AC
chrY	.	8890999	8891019	9022958	9022978	7	7	AAG	3				8890999-8891019-AAG	9022958-9022978-AAG
chrY	.	8901047	8901076	9033006	9033035	15	15	AC	2		strict		8901047-8901076-AC	9033006-9033035-AC
chrY	.	8907674	8907709	9039633	9039668	18	18	TG	2		strict		8907674-8907709-TG	9039633-9039668-TG
chrY	DYS487	8914174	8914212	9046133	9046171	13	13	TTA	3		strict		DYS487	DYS487
chrY	.	8982372	8982386	9144763	9144777	5	5	TTG	3		strict		8982372-8982386-TTG	9144763-9144777-TTG
chrY	.	9055473	9055484	9217864	9217875	6	6	CT	2				9055473-9055484-CT	9217864-9217875-CT
chrY	.	9063078	9063094	9225469	9225485	5	5	TTA	3				9063078-9063094-TTA	9225469-9225485-TTA
chrY	.	9070125	9070154	9232516	9232545	10	10	AAT	3		strict		9070125-9070154-AAT	9232516-9232545-AAT
chrY	.	9073957	9073976	9236348	9236367	4	4	CTCC	4				9073957-9073976-CTCC	9236348-9236367-CTCC
chrY	.	9086939	9086953	9249330	9249344	5	5	GAA	3				9086939-9086953-GAA	9249330-9249344-GAA
chrY	.	9100030	9100057	9262421	9262448	12	12	TG	2				9100030-9100057-TG	9262421-9262448-TG
chrY	.	9105270	9105291	9267661	9267682	10	10	CA	2				9105270-9105291-CA	9267661-9267682-CA
chrY	.	9109674	9109688	9272065	9272079	5	5	TTA	3		strict		9109674-9109688-TTA	9272065-9272079-TTA
chrY	.	9128863	9128874	9291254	9291265	6	6	TG	2				9128863-9128874-TG	9291254-9291265-TG
chrY	.	9136257	9136272	9298648	9298663	4	4	TTAA	4		strict		9136257-9136272-TTAA	9298648-9298663-TTAA
chrY	.	9136670	9136691	9299061	9299082	11	11	TA	2		strict		9136670-9136691-TA	9299061-9299082-TA
chrY	.	9146130	9146148	9308521	9308539	8	8	TG	2				9146130-9146148-TG	9308521-9308539-TG
chrY	.	9146890	9146905	9309281	9309296	4	4	AGGG	4		strict		9146890-9146905-AGGG	9309281-9309296-AGGG
chrY	.	9149960	9149971	9312351	9312362	6	6	CA	2				9149960-9149971-CA	9312351-9312362-CA
chrY	.	9158628	9158644	9321019	9321035	4	4	TTTA	4				9158628-9158644-TTTA	9321019-9321035-TTTA
chrY	.	9160321	9160354	9322712	9322745	17	17	AC	2				9160321-9160354-AC	9322712-9322745-AC
chrY	.	9379712	9379736	9542103	9542127	5	5	AAAAC	5		strict		9379712-9379736-AAAAC	9542103-9542127-AAAAC
chrY	.	9388520	9388537	9550911	9550928	8	8	GT	2				9388520-9388537-GT	9550911-9550928-GT
chrY	.	9392006	9392033	9554397	9554424	7	7	ATTA	4				9392006-9392033-ATTA	9554397-9554424-ATTA
chrY	.	9393292	9393311	9555683	9555702	5	5	TTTG	4		strict		9393292-9393311-TTTG	9555683-9555702-TTTG
chrY	.	9401917	9401941	9564308	9564332	5	5	CAAAA	5		strict		9401917-9401941-CAAAA	9564308-9564332-CAAAA
chrY	.	9402492	9402527	9564883	9564918	11	11	ATT	3				9402492-9402527-ATT	9564883-9564918-ATT
chrY	.	9403153	9403180	9565544	9565571	14	14	TG	2		strict		9403153-9403180-TG	9565544-9565571-TG
chrY	.	9403271	9403304	9565662	9565695	17	17	AC	2		strict		9403271-9403304-AC	9565662-9565695-AC
chrY	.	9404098	9404109	9566489	9566500	4	4	TTG	3		strict		9404098-9404109-TTG	9566489-9566500-TTG
chrY	.	9414370	9414381	9576761	9576772	6	6	TA	2				9414370-9414381-TA	9576761-9576772-TA
chrY	.	9414415	9414448	9576806	9576839	17	17	TG	2				9414415-9414448-TG	9576806-9576839-TG
chrY	.	9418244	9418277	9580635	9580668	17	17	TG	2				9418244-9418277-TG	9580635-9580668-TG
chrY	.	9418970	9418987	9581361	9581378	6	6	AAT	3				9418970-9418987-AAT	9581361-9581378-AAT
chrY	.	9419819	9419840	9582210	9582231	10	10	AC	2				9419819-9419840-AC	9582210-9582231-AC
chrY	.	9420139	9420192	9582530	9582583	17	17	TAT	3				9420139-9420192-TAT	9582530-9582583-TAT
chrY	.	9423112	9423127	9585503	9585518	7	7	AT	2				9423112-9423127-AT	9585503-9585518-AT
chrY	.	9423155	9423166	9585546	9585557	6	6	AT	2		strict		9423155-9423166-AT	9585546-9585557-AT
chrY	.	9441070	9441091	9603461	9603482	6	6	TTA	3				9441070-9441091-TTA	9603461-9603482-TTA
chrY	.	9443627	9443651	9606018	9606042	7	7	ATT	3				9443627-9443651-ATT	9606018-9606042-ATT
chrY	.	9446004	9446025	9608395	9608416	10	10	CA	2				9446004-9446025-CA	9608395-9608416-CA
chrY	.	9451246	9451272	9613637	9613663	9	9	TTA	3		strict		9451246-9451272-TTA	9613637-9613663-TTA
chrY	.	9453712	9453731	9616103	9616122	4	4	TTTA	4				9453712-9453731-TTTA	9616103-9616122-TTTA
chrY	.	9456277	9456292	9618668	9618683	4	4	AAAC	4		strict		9456277-9456292-AAAC	9618668-9618683-AAAC
chrY	.	9458738	9458761	9621129	9621152	12	12	AC	2		strict		9458738-9458761-AC	9621129-9621152-AC
chrY	.	9459385	9459420	9621776	9621811	18	18	TG	2		strict		9459385-9459420-TG	9621776-9621811-TG
chrY	.	9461259	9461273	9623650	9623664	7	7	AG	2				9461259-9461273-AG	9623650-9623664-AG
chrY	.	9464320	9464335	9626711	9626726	7	7	CT	2				9464320-9464335-CT	9626711-9626726-CT
chrY	.	9465139	9465168	9627530	9627559	15	15	TG	2		strict		9465139-9465168-TG	9627530-9627559-TG
chrY	.	9468135	9468168	9630526	9630559	17	17	TG	2		strict		9468135-9468168-TG	9630526-9630559-TG
chrY	.	9510733	9510760	9673124	9673151	14	14	CT	2		strict		9510733-9510760-CT	9673124-9673151-CT
chrY	.	9518595	9518622	9680986	9681013	14	14	AC	2		strict		9518595-9518622-AC	9680986-9681013-AC
chrY	DYS19	9521989	9522052	9684380	9684443	15	15	TCTA	4			Minimal, PowerPlex_Y, Yfiler, PowerPlex_Y23, Yfiler_Plus	DYS19	DYS19
chrY	.	9524081	9524092	9686472	9686483	6	6	AT	2				9524081-9524092-AT	9686472-9686483-AT
chrY	.	9640890	9640941	9803281	9803332	25	25	TG	2				9640890-9640941-TG	9803281-9803332-TG
chrY	.	9642238	9642249	9804629	9804640	6	6	TG	2				9642238-9642249-TG	9804629-9804640-TG
chrY	.	9642254	9642275	9804645	9804666	10	10	TG	2				9642254-9642275-TG	9804645-9804666-TG
chrY	.	9643115	9643126	9805506	9805517	6	6	TG	2				9643115-9643126-TG	9805506-9805517-TG
chrY	.	9645560	9645571	9807951	9807962	6	6	TG	2		strict		9645560-9645571-TG	9807951-9807962-TG
chrY	.	9645580	9645601	9807971	9807992	10	10	TG	2				9645580-9645601-TG	9807971-9807992-TG
chrY	.	9645839	9645869	9808230	9808260	6	6	AAAT	4				9645839-9645869-AAAT	9808230-9808260-AAAT
chrY	.	9647116	9647130	9809507	9809521	5	5	ATT	3				9647116-9647130-ATT	9809507-9809521-ATT
chrY	.	9730465	9730486	9892856	9892877	11	11	TG	2		strict		9730465-9730486-TG	9892856-9892877-TG
chrY	.	9741355	9741386	9903746	9903777	16	16	AC	2		strict		9741355-9741386-AC	9903746-9903777-AC
chrY	.	9757475	9757504	9919866	9919895	12	12	TA	2				9757475-9757504-TA	9919866-9919895-TA
chrY	.	9771568	9771585	9933959	9933976	6	6	AAT	3				9771568-9771585-AAT	9933959-9933976-AAT
chrY	.	9777007	9777025	9939398	9939416	4	4	CTTT	4				9777007-9777025-CTTT	9939398-9939416-CTTT
chrY	.	9777037	9777052	9939428	9939443	4	4	TTTG	4				9777037-9777052-TTTG	9939428-9939443-TTTG
chrY	.	9777545	9777560	9939936	9939951	4	4	GAAG	4		strict		9777545-9777560-GAAG	9939936-9939951-GAAG
chrY	.	9789276	9789337	9951667	9951728	28	28	GT	2				9789276-9789337-GT	9951667-9951728-GT
chrY	.	9799198	9799221	9961589	9961612	6	6	TTAT	4		strict		9799198-9799221-TTAT	9961589-9961612-TTAT
chrY	.	9822888	9822915	9985279	9985306	5	5	AATA	4				9822888-9822915-AATA	9985279-9985306-AATA
chrY	.	9823411	9823442	9985802	9985833	16	16	GT	2				9823411-9823442-GT	9985802-9985833-GT
chrY	.	9824045	9824060	9986436	9986451	4	4	AAAT	4		strict		9824045-9824060-AAAT	9986436-9986451-AAAT
chrY	.	9824985	9825002	9987376	9987393	9	9	AC	2		strict		9824985-9825002-AC	9987376-9987393-AC
chrY	.	9825015	9825030	9987406	9987421	8	8	AC	2				9825015-9825030-AC	9987406-9987421-AC
chrY	.	9830402	9830417	9992793	9992808	7	7	AT	2				9830402-9830417-AT	9992793-9992808-AT
chrY	.	9832702	9832719	9995093	9995110	6	6	ATA	3				9832702-9832719-ATA	9995093-9995110-ATA
chrY	.	9833769	9833780	9996160	9996171	3	3	TTTA	4		strict		9833769-9833780-TTTA	9996160-9996171-TTTA
chrY	.	9835670	9835685	9998061	9998076	4	4	CAAA	4		strict		9835670-9835685-CAAA	9998061-9998076-CAAA
chrY	.	9845286	9845309	10007677	10007700	12	12	AC	2		strict		9845286-9845309-AC	10007677-10007700-AC
chrY	.	9845473	9845486	10007864	10007877	7	7	AG	2		strict		9845473-9845486-AG	10007864-10007877-AG
chrY	.	9845520	9845531	10007911	10007922	3	3	TTAT	4		strict		9845520-9845531-TTAT	10007911-10007922-TTAT
chrY	.	9853103	9853118	10015494	10015509	4	4	AGGA	4				9853103-9853118-AGGA	10015494-10015509-AGGA
chrY	.	9853155	9853191	10015546	10015582	6	6	GGAG	4				9853155-9853191-GGAG	10015546-10015582-GGAG
chrY	.	9854216	9854229	10016607	10016620	7	7	TG	2		strict		9854216-9854229-TG	10016607-10016620-TG
chrY	.	9855697	9855729	10018088	10018120	10	10	GTT	3				9855697-9855729-GTT	10018088-10018120-GTT
chrY	.	9856108	9856127	10018499	10018518	5	5	AAAT	4		strict		9856108-9856127-AAAT	10018499-10018518-AAAT
chrY	.	9865113	9865128	10027504	10027519	4	4	TTTA	4		strict		9865113-9865128-TTTA	10027504-10027519-TTTA
chrY	.	9869522	9869541	10031913	10031932	5	5	AAAC	4				9869522-9869541-AAAC	10031913-10031932-AAAC
chrY	.	9871666	9871681	10034057	10034072	8	8	AC	2				9871666-9871681-AC	10034057-10034072-AC
chrY	.	9877149	9877162	10039540	10039553	7	7	TG	2				9877149-9877162-TG	10039540-10039553-TG
chrY	.	9891465	9891484	10053856	10053875	4	4	TTCA	4				9891465-9891484-TTCA	10053856-10053875-TTCA
chrY	.	9895800	9895814	10058191	10058205	5	5	TTC	3				9895800-9895814-TTC	10058191-10058205-TTC
chrY	.	9897558	9897573	10059949	10059964	7	7	CA	2				9897558-9897573-CA	10059949-10059964-CA
chrY	.	9898488	9898499	10060879	10060890	4	4	AAC	3		strict		9898488-9898499-AAC	10060879-10060890-AAC
chrY	.	9900758	9900773	10063149	10063164	4	4	TAAT	4				9900758-9900773-TAAT	10063149-10063164-TAAT
chrY	.	9906514	9906543	10068905	10068934	5	5	CCACCT	6		strict		9906514-9906543-CCACCT	10068905-10068934-CCACCT
chrY	.	9926081	9926098	10088472	10088489	8	8	AG	2				9926081-9926098-AG	10088472-10088489-AG
chrY	.	9928884	9928895	10091275	10091286	6	6	AC	2		strict		9928884-9928895-AC	10091275-10091286-AC
chrY	.	9937393	9937407	10099784	10099798	7	7	GA	2				9937393-9937407-GA	10099784-10099798-GA
chrY	.	9952878	9952902	10115269	10115293	5	5	AAACA	5		strict		9952878-9952902-AAACA	10115269-10115293-AAACA
chrY	.	9956379	9956402	10118770	10118793	8	8	AAG	3		strict		9956379-9956402-AAG	10118770-10118793-AAG
chrY	.	9968210	9968231	10130601	10130622	9	9	AT	2				9968210-9968231-AT	10130601-10130622-AT
chrY	.	9972690	9972704	10135081	10135095	3	3	TTTGT	5		strict		9972690-9972704-TTTGT	10135081-10135095-TTTGT
chrY	.	9996363	9996382	10158754	10158773	6	6	AAC	3				9996363-9996382-AAC	10158754-10158773-AAC
chrY	.	10004848	10004883	10167239	10167274	17	17	TG	2				10004848-10004883-TG	10167239-10167274-TG
chrY	.	10015600	10015614	10177991	10178005	5	5	TGG	3		strict		10015600-10015614-TGG	10177991-10178005-TGG
chrY	.	10015649	10015663	10178040	10178054	5	5	TGC	3		strict		10015649-10015663-TGC	10178040-10178054-TGC
chrY	.	10017071	10017102	10179462	10179493	16	16	CA	2				10017071-10017102-CA	10179462-10179493-CA
chrY	.	10018130	10018149	10180521	10180540	5	5	TTTA	4		strict		10018130-10018149-TTTA	10180521-10180540-TTTA
chrY	.	10018586	10018601	10180977	10180992	4	4	TTCT	4		strict		10018586-10018601-TTCT	10180977-10180992-TTCT
chrY	.	10018626	10018649	10181017	10181040	6	6	TGAT	4		strict		10018626-10018649-TGAT	10181017-10181040-TGAT
chrY	.	10019290	10019301	10181681	10181692	3	3	AAAC	4		strict		10019290-10019301-AAAC	10181681-10181692-AAAC
chrY	.	10020038	10020074	10182429	10182465	8	8	AAAT	4				10020038-10020074-AAAT	10182429-10182465-AAAT
chrY	.	10020426	10020441	10182817	10182832	4	4	AAAT	4				10020426-10020441-AAAT	10182817-10182832-AAAT
chrY	.	10022317	10022336	10184708	10184727	5	5	TAAA	4		strict		10022317-10022336-TAAA	10184708-10184727-TAAA
chrY	.	10023500	10023514	10185891	10185905	5	5	TGT	3		strict		10023500-10023514-TGT	10185891-10185905-TGT
chrY	.	10025790	10025809	10188181	10188200	3	3	GGGGT	5				10025790-10025809-GGGGT	10188181-10188200-GGGGT
chrY	.	10026996	10027015	10189387	10189406	5	5	TATT	4		strict		10026996-10027015-TATT	10189387-10189406-TATT
chrY	.	10031199	10031219	10193590	10193610	7	7	ATA	3		strict		10031199-10031219-ATA	10193590-10193610-ATA
chrY	.	10031958	10031977	10194349	10194368	4	4	CAGG	4				10031958-10031977-CAGG	10194349-10194368-CAGG
chrY	.	10036859	10036879	10199250	10199270	8	8	GA	2				10036859-10036879-GA	10199250-10199270-GA
chrY	.	10038140	10038151	10200531	10200542	6	6	AG	2				10038140-10038151-AG	10200531-10200542-AG
chrY	.	10046073	10046088	10208464	10208479	8	8	AT	2		strict		10046073-10046088-AT	10208464-10208479-AT
chrY	.	10073700	10073716	10236091	10236107	5	5	TTA	3				10073700-10073716-TTA	10236091-10236107-TTA
chrY	.	13139718	13139737	10629204	10629223	4	4	ACTCC	5		strict		13139718-13139737-ACTCC	10629204-10629223-ACTCC
chrY	DYS716	13140129	13140274	11019080	11019274	24	20	ACTCC, ATTCC	5				DYS716	DYS716
chrY	.	13143521	13143550	10633007	10633036	4	4	TCCAC	5				13143521-13143550-TCCAC	10633007-10633036-TCCAC
chrY	.	13143604	13143623	10633090	10633109	4	4	ATTCC	5		strict		13143604-13143623-ATTCC	10633090-10633109-ATTCC
chrY	.	13143721	13143860	10633207	10633346	21	21	ATTCC	5				13143721-13143860-ATTCC	10633207-10633346-ATTCC
chrY	.	13194714	13194733	11039038	11039057	4	4	CCATT	5		strict		13194714-13194733-CCATT	11039038-11039057-CCATT
chrY	.	13196296	13196330	11040620	11040654	6	6	TTCCA	5				13196296-13196330-TTCCA	11040620-11040654-TTCCA
chrY	.	13204791	13204805	11049115	11049129	5	5	TAA	3		strict		13204791-13204805-TAA	11049115-11049129-TAA
chrY	.	13205596	13205613	11049920	11049937	9	9	AT	2		strict		13205596-13205613-AT	11049920-11049937-AT
chrY	.	13213661	13213676	11057985	11058000	4	4	GGAG	4				13213661-13213676-GGAG	11057985-11058000-GGAG
chrY	.	13213880	13213899	11058204	11058223	4	4	TGGA	4				13213880-13213899-TGGA	11058204-11058223-TGGA
chrY	.	13221883	13221910	11066207	11066234	6	6	GATG	4				13221883-13221910-GATG	11066207-11066234-GATG
chrY	.	13226715	13226733	11071039	11071057	4	4	TGGG	4				13226715-13226733-TGGG	11071039-11071057-TGGG
chrY	.	13227412	13227429	11071736	11071753	5	5	AAC	3				13227412-13227429-AAC	11071736-11071753-AAC
chrY	.	13236120	13236135	11080444	11080459	4	4	AAAT	4		strict		13236120-13236135-AAAT	11080444-11080459-AAAT
chrY	.	13236440	13236461	11080764	11080785	11	11	AC	2		strict		13236440-13236461-AC	11080764-11080785-AC
chrY	.	13242400	13242414	11086724	11086738	5	5	CAC	3				13242400-13242414-CAC	11086724-11086738-CAC
chrY	.	13242430	13242447	11086754	11086771	3	3	TTTTTG	6		strict		13242430-13242447-TTTTTG	11086754-11086771-TTTTTG
chrY	.	13269577	13269594	11113901	11113918	3	3	AAAAAC	6		strict		13269577-13269594-AAAAAC	11113901-11113918-AAAAAC
chrY	.	13272120	13272147	11116444	11116471	7	7	AAAT	4		strict		13272120-13272147-AAAT	11116444-11116471-AAAT
chrY	.	13330313	13330326	11174637	11174650	7	7	TA	2		strict		13330313-13330326-TA	11174637-11174650-TA
chrY	.	13389652	13389673	11233976	11233997	10	10	TA	2				13389652-13389673-TA	11233976-11233997-TA
chrY	.	13441577	13441591	11285901	11285915	5	5	ATA	3		strict		13441577-13441591-ATA	11285901-11285915-ATA
chrY	.	13441614	13441627	11285938	11285951	7	7	CA	2				13441614-13441627-CA	11285938-11285951-CA
chrY	.	13446805	13446864	11291129	11291188	12	12	CCATT	5		strict		13446805-13446864-CCATT	11291129-11291188-CCATT
chrY	.	13448441	13448455	11292765	11292779	3	3	TTCCG	5		strict		13448441-13448455-TTCCG	11292765-11292779-TTCCG
chrY	.	13449028	13449052	11293352	11293376	4	4	CATTC	5				13449028-13449052-CATTC	11293352-11293376-CATTC
chrY	.	13449591	13449620	11293915	11293944	5	5	CATTC	5				13449591-13449620-CATTC	11293915-11293944-CATTC
chrY	.	13470333	13470349	11314657	11314673	5	5	CCA	3				13470333-13470349-CCA	11314657-11314673-CCA
chrY	.	13503586	13503599	11347910	11347923	7	7	TG	2		strict		13503586-13503599-TG	11347910-11347923-TG
chrY	.	13535640	13535681	11379964	11380005	21	21	TA	2		strict		13535640-13535681-TA	11379964-11380005-TA
chrY	.	13535720	13535741	11380044	11380065	10	10	TA	2				13535720-13535741-TA	11380044-11380065-TA
chrY	.	13540254	13540299	11384578	11384623	23	23	AC	2		strict		13540254-13540299-AC	11384578-11384623-AC
chrY	.	13541038	13541055	11385362	11385379	8	8	AC	2				13541038-13541055-AC	11385362-11385379-AC
chrY	.	13566934	13566991	11411258	11411315	27	27	TA	2				13566934-13566991-TA	11411258-11411315-TA
chrY	.	13571492	13571523	11415816	11415847	6	6	TTCC	4				13571492-13571523-TTCC	11415816-11415847-TTCC
chrY	.	13573546	13573563	11417870	11417887	6	6	TTG	3				13573546-13573563-TTG	11417870-11417887-TTG
chrY	.	13574592	13574610	11418916	11418934	4	4	TTTA	4				13574592-13574610-TTTA	11418916-11418934-TTTA
chrY	.	13585930	13585955	11430254	11430279	11	11	GT	2				13585930-13585955-GT	11430254-11430279-GT
chrY	.	13611730	13611749	11456054	11456073	4	4	CTTT	4				13611730-13611749-CTTT	11456054-11456073-CTTT
chrY	.	13615615	13615629	11459939	11459953	3	3	TTTCC	5		strict		13615615-13615629-TTTCC	11459939-11459953-TTTCC
chrY	.	13623905	13623930	11468229	11468254	12	12	TA	2				13623905-13623930-TA	11468229-11468254-TA
chrY	.	13624353	13624374	11468677	11468698	11	11	TA	2		strict		13624353-13624374-TA	11468677-11468698-TA
chrY	.	13633009	13633044	11477333	11477368	11	11	TTC	3				13633009-13633044-TTC	11477333-11477368-TTC
chrY	.	13878544	13878570	11757838	11757864	6	6	AATA	4				13878544-13878570-AATA	11757838-11757864-AATA
chrY	.	13881589	13881622	11760883	11760916	8	8	TTTG	4				13881589-13881622-TTTG	11760883-11760916-TTTG
chrY	.	13885830	13885859	11765124	11765153	6	6	TTCTT	5		strict		13885830-13885859-TTCTT	11765124-11765153-TTCTT
chrY	.	13899938	13899957	11779232	11779251	5	5	TTAT	4		strict		13899938-13899957-TTAT	11779232-11779251-TTAT
chrY	.	13907832	13907891	11787126	11787185	12	12	TTTTA	5		strict		13907832-13907891-TTTTA	11787126-11787185-TTTTA
chrY	.	13913752	13913767	11793046	11793061	4	4	AAAC	4		strict		13913752-13913767-AAAC	11793046-11793061-AAAC
chrY	.	13923559	13923598	11802853	11802892	20	20	AT	2				13923559-13923598-AT	11802853-11802892-AT
chrY	.	13927359	13927374	11806653	11806668	4	4	AATA	4		strict		13927359-13927374-AATA	11806653-11806668-AATA
chrY	.	13932141	13932189	11811435	11811483	24	24	AT	2				13932141-13932189-AT	11811435-11811483-AT
chrY	.	13940858	13940925	11820152	11820219	29	29	AG	2				13940858-13940925-AG	11820152-11820219-AG
chrY	.	13945592	13945609	11824886	11824903	8	8	AT	2				13945592-13945609-AT	11824886-11824903-AT
chrY	.	13951502	13951519	11830796	11830813	9	9	TA	2		strict		13951502-13951519-TA	11830796-11830813-TA
chrY	.	13954128	13954163	11833422	11833457	12	12	AAT	3				13954128-13954163-AAT	11833422-11833457-AAT
chrY	.	13964461	13964486	11843755	11843780	13	13	TG	2				13964461-13964486-TG	11843755-11843780-TG
chrY	.	13971632	13971652	11850926	11850946	5	5	AAGG	4				13971632-13971652-AAGG	11850926-11850946-AAGG
chrY	.	13971657	13971688	11850951	11850982	8	8	CAGG	4		strict		13971657-13971688-CAGG	11850951-11850982-CAGG
chrY	.	13976969	13976998	11856263	11856292	5	5	GGGAAG	6		strict		13976969-13976998-GGGAAG	11856263-11856292-GGGAAG
chrY	.	14024940	14024951	11904234	11904245	6	6	AC	2		strict		14024940-14024951-AC	11904234-11904245-AC
chrY	.	14027756	14027767	11907050	11907061	6	6	TG	2		strict		14027756-14027767-TG	11907050-11907061-TG
chrY	.	14030041	14030056	11909335	11909350	7	7	AT	2				14030041-14030056-AT	11909335-11909350-AT
chrY	.	14031140	14031157	11910434	11910451	6	6	GGA	3				14031140-14031157-GGA	11910434-11910451-GGA
chrY	.	14036287	14036328	11915581	11915622	4	4	TAGGGT	6				14036287-14036328-TAGGGT	11915581-11915622-TAGGGT
chrY	.	14040950	14040964	11920244	11920258	3	3	TTATT	5		strict		14040950-14040964-TTATT	11920244-11920258-TTATT
chrY	.	14052664	14052687	11931958	11931981	4	4	TTTGTT	6		strict		14052664-14052687-TTTGTT	11931958-11931981-TTTGTT
chrY	.	14071513	14071544	11950807	11950838	7	7	GTTT	4				14071513-14071544-GTTT	11950807-11950838-GTTT
chrY	.	14071550	14071561	11950844	11950855	6	6	GT	2				14071550-14071561-GT	11950844-11950855-GT
chrY	.	14071720	14071739	11951014	11951033	4	4	ATTC	4				14071720-14071739-ATTC	11951014-11951033-ATTC
chrY	.	14073477	14073497	11952771	11952791	6	6	AAT	3				14073477-14073497-AAT	11952771-11952791-AAT
chrY	.	14073654	14073689	11952948	11952983	9	9	TAAA	4				14073654-14073689-TAAA	11952948-11952983-TAAA
chrY	.	14075326	14075341	11954620	11954635	7	7	CT	2				14075326-14075341-CT	11954620-11954635-CT
chrY	.	14079359	14079378	11958653	11958672	5	5	TTTA	4				14079359-14079378-TTTA	11958653-11958672-TTTA
chrY	.	14080036	14080093	11959330	11959387	29	29	AT	2				14080036-14080093-AT	11959330-11959387-AT
chrY	.	14097726	14097751	11977020	11977045	4	4	TTTTC	5				14097726-14097751-TTTTC	11977020-11977045-TTTTC
chrY	.	14097779	14097799	11977073	11977093	7	7	TTA	3				14097779-14097799-TTA	11977073-11977093-TTA
chrY	DYS391	14102795	14102838	11982089	11982132	11	11	TCTA	4		strict	Minimal, PowerPlex_Y, Yfiler, PowerPlex_Y23, Yfiler_Plus	DYS391	DYS391
chrY	.	14103252	14103275	11982546	11982569	6	6	TATG	4		strict		14103252-14103275-TATG	11982546-11982569-TATG
chrY	.	14103316	14103331	11982610	11982625	4	4	CTAG	4		strict		14103316-14103331-CTAG	11982610-11982625-CTAG
chrY	.	14115788	14115802	11995082	11995096	5	5	GAG	3		strict		14115788-14115802-GAG	11995082-11995096-GAG
chrY	.	14116680	14116719	11995974	11996013	10	10	ATAC	4		strict		14116680-14116719-ATAC	11995974-11996013-ATAC
chrY	.	14128092	14128103	12007386	12007397	6	6	AT	2				14128092-14128103-AT	12007386-12007397-AT
chrY	.	14137730	14137743	12017024	12017037	7	7	CT	2				14137730-14137743-CT	12017024-12017037-CT
chrY	.	14140898	14140909	12020192	12020203	6	6	GT	2				14140898-14140909-GT	12020192-12020203-GT
chrY	.	14142477	14142491	12021771	12021785	5	5	ATT	3				14142477-14142491-ATT	12021771-12021785-ATT
chrY	.	14143831	14143845	12023125	12023139	3	3	TTTTG	5		strict		14143831-14143845-TTTTG	12023125-12023139-TTTTG
chrY	.	14148015	14148046	12027309	12027340	8	8	AAAT	4		strict		14148015-14148046-AAAT	12027309-12027340-AAAT
chrY	.	14158326	14158341	12037620	12037635	4	4	AAAT	4		strict		14158326-14158341-AAAT	12037620-12037635-AAAT
chrY	.	14159479	14159518	12038773	12038812	19	19	TG	2				14159479-14159518-TG	12038773-12038812-TG
chrY	.	14176438	14176453	12055732	12055747	4	4	AAAG	4		strict		14176438-14176453-AAAG	12055732-12055747-AAAG
chrY	.	14186001	14186012	12065295	12065306	3	3	TTTG	4		strict		14186001-14186012-TTTG	12065295-12065306-TTTG
chrY	.	14196490	14196503	12075784	12075797	7	7	TC	2		strict		14196490-14196503-TC	12075784-12075797-TC
chrY	.	14198039	14198054	12077333	12077348	8	8	CA	2				14198039-14198054-CA	12077333-12077348-CA
chrY	.	14198060	14198079	12077354	12077373	8	8	AT	2				14198060-14198079-AT	12077354-12077373-AT
chrY	.	14198841	14198860	12078135	12078154	4	4	ACAT	4				14198841-14198860-ACAT	12078135-12078154-ACAT
chrY	.	14198968	14198987	12078262	12078281	9	9	AC	2				14198968-14198987-AC	12078262-12078281-AC
chrY	.	14200743	14200802	12080037	12080096	15	15	TAGA	4				14200743-14200802-TAGA	12080037-12080096-TAGA
chrY	.	14201168	14201187	12080462	12080481	4	4	GATA	4				14201168-14201187-GATA	12080462-12080481-GATA
chrY	.	14207252	14207275	12086546	12086569	5	5	TGTT	4				14207252-14207275-TGTT	12086546-12086569-TGTT
chrY	.	14219335	14219358	12098629	12098652	6	6	TAT	3				14219335-14219358-TAT	12098629-12098652-TAT
chrY	.	14222608	14222638	12101902	12101932	7	7	TATT	4				14222608-14222638-TATT	12101902-12101932-TATT
chrY	.	14230033	14230052	12109327	12109346	5	5	AAAC	4		strict		14230033-14230052-AAAC	12109327-12109346-AAAC
chrY	.	14230242	14230259	12109536	12109553	6	6	TAA	3				14230242-14230259-TAA	12109536-12109553-TAA
chrY	.	14232583	14232598	12111877	12111892	4	4	TCCT	4		strict		14232583-14232598-TCCT	12111877-12111892-TCCT
chrY	.	14238572	14238591	12117866	12117885	4	4	TTATT	5		strict		14238572-14238591-TTATT	12117866-12117885-TTATT
chrY	.	14239053	14239064	12118347	12118358	6	6	TA	2		strict		14239053-14239064-TA	12118347-12118358-TA
chrY	.	14242366	14242435	12121660	12121729	13	13	ATATG	5				14242366-14242435-ATATG	12121660-12121729-ATATG
chrY	.	14243720	14243749	12123014	12123043	15	15	TG	2		strict		14243720-14243749-TG	12123014-12123043-TG
chrY	.	14261697	14261716	12140991	12141010	4	4	AATAA	5		strict		14261697-14261716-AATAA	12140991-12141010-AATAA
chrY	.	14263529	14263568	12142823	12142862	9	9	AATA	4				14263529-14263568-AATA	12142823-12142862-AATA
chrY	.	14264866	14264895	12144160	12144189	14	14	GT	2				14264866-14264895-GT	12144160-12144189-GT
chrY	.	14265237	14265260	12144531	12144554	10	10	TC	2				14265237-14265260-TC	12144531-12144554-TC
chrY	.	14266306	14266333	12145600	12145627	14	14	TA	2		strict		14266306-14266333-TA	12145600-12145627-TA
chrY	.	14267330	14267353	12146624	12146647	5	5	TACA	4				14267330-14267353-TACA	12146624-12146647-TACA
chrY	.	14273041	14273056	12152335	12152350	4	4	TTTC	4		strict		14273041-14273056-TTTC	12152335-12152350-TTTC
chrY	.	14273595	14273606	12152889	12152900	6	6	CA	2		strict		14273595-14273606-CA	12152889-12152900-CA
chrY	.	14283046	14283059	12162340	12162353	7	7	AT	2				14283046-14283059-AT	12162340-12162353-AT
chrY	.	14284841	14284856	12164135	12164150	4	4	TTTG	4		strict		14284841-14284856-TTTG	12164135-12164150-TTTG
chrY	.	14286363	14286378	12165657	12165672	8	8	AG	2		strict		14286363-14286378-AG	12165657-12165672-AG
chrY	.	14293413	14293440	12172707	12172734	13	13	TC	2				14293413-14293440-TC	12172707-12172734-TC
chrY	.	14295542	14295557	12174836	12174851	8	8	GT	2		strict		14295542-14295557-GT	12174836-12174851-GT
chrY	.	14297916	14297935	12177210	12177229	10	10	CA	2				14297916-14297935-CA	12177210-12177229-CA
chrY	.	14311875	14311892	12191169	12191186	6	6	TTA	3		strict		14311875-14311892-TTA	12191169-12191186-TTA
chrY	.	14312407	14312426	12191701	12191720	9	9	AT	2				14312407-14312426-AT	12191701-12191720-AT
chrY	.	14315136	14315150	12194430	12194444	7	7	AT	2				14315136-14315150-AT	12194430-12194444-AT
chrY	.	14319618	14319629	12198912	12198923	6	6	TA	2				14319618-14319629-TA	12198912-12198923-TA
chrY	.	14323388	14323408	12202682	12202702	5	5	TAAA	4				14323388-14323408-TAAA	12202682-12202702-TAAA
chrY	.	14324538	14324562	12203832	12203856	5	5	AAAAT	5		strict		14324538-14324562-AAAAT	12203832-12203856-AAAAT
chrY	.	14343011	14343034	12222306	12222329	6	6	TTTA	4		strict		14343011-14343034-TTTA	12222306-12222329-TTTA
chrY	.	14344699	14344713	12223994	12224008	5	5	TAA	3				14344699-14344713-TAA	12223994-12224008-TAA
chrY	.	14346189	14346212	12225484	12225507	11	11	TC	2				14346189-14346212-TC	12225484-12225507-TC
chrY	.	14350140	14350159	12229435	12229454	3	3	TTTTG	5				14350140-14350159-TTTTG	12229435-12229454-TTTTG
chrY	.	14358815	14358835	12238110	12238130	6	6	GTT	3				14358815-14358835-GTT	12238110-12238130-GTT
chrY	.	14360894	14360905	12240189	12240200	6	6	TC	2				14360894-14360905-TC	12240189-12240200-TC
chrY	.	14373558	14373575	12252854	12252871	6	6	AAT	3		strict		14373558-14373575-AAT	12252854-12252871-AAT
chrY	.	14375115	14375140	12254411	12254436	10	10	AG	2				14375115-14375140-AG	12254411-12254436-AG
chrY	DYS635	14379564	14379655	12258860	12258951	17	17	TAGA, TACA	4	TAGA		Yfiler, PowerPlex_Y23, Yfiler_Plus	DYS635	DYS635
chrY	.	14379811	14379822	12259107	12259118	3	3	TATC	4		strict		14379811-14379822-TATC	12259107-12259118-TATC
chrY	.	14380364	14380383	12259660	12259679	5	5	ATTT	4		strict		14380364-14380383-ATTT	12259660-12259679-ATTT
chrY	.	14390372	14390404	12269668	12269700	16	16	AC	2				14390372-14390404-AC	12269668-12269700-AC
chrY	.	14392762	14392775	12272058	12272071	7	7	TC	2		strict		14392762-14392775-TC	12272058-12272071-TC
chrY	.	14396412	14396445	12275708	12275741	4	4	CAAAA	5				14396412-14396445-CAAAA	12275708-12275741-CAAAA
chrY	.	14403582	14403613	12282879	12282910	7	7	TTTG	4				14403582-14403613-TTTG	12282879-12282910-TTTG
chrY	.	14413687	14413698	12292984	12292995	6	6	AC	2				14413687-14413698-AC	12292984-12292995-AC
chrY	.	14414619	14414645	12293916	12293942	6	6	TTTG	4				14414619-14414645-TTTG	12293916-12293942-TTTG
chrY	.	14415785	14415798	12295082	12295095	7	7	AC	2				14415785-14415798-AC	12295082-12295095-AC
chrY	.	14416140	14416156	12295437	12295453	8	8	TA	2				14416140-14416156-TA	12295437-12295453-TA
chrY	.	14418204	14418219	12297479	12297494	8	8	TA	2				14418204-14418219-TA	12297479-12297494-TA
chrY	.	14423900	14423915	12303175	12303190	4	4	AAAT	4		strict		14423900-14423915-AAAT	12303175-12303190-AAAT
chrY	.	14428114	14428137	12307389	12307412	7	7	TAG	3				14428114-14428137-TAG	12307389-12307412-TAG
chrY	.	14429406	14429435	12308680	12308708	15	14	TA	2		strict		14429406-14429435-TA	12308680-12308708-TA
chrY	.	14430917	14430930	12310190	12310203	7	7	CA	2				14430917-14430930-CA	12310190-12310203-CA
chrY	.	14448927	14448941	12328200	12328214	5	5	AAT	3				14448927-14448941-AAT	12328200-12328214-AAT
chrY	.	14451449	14451469	12330722	12330742	6	6	TTA	3				14451449-14451469-TTA	12330722-12330742-TTA
chrY	.	14466373	14466397	12345646	12345670	5	5	TGTTT	5		strict		14466373-14466397-TGTTT	12345646-12345670-TGTTT
chrY	DYS434	14466533	14466568	12345806	12345841	9	9	CTAT	4				DYS434	DYS434
chrY	.	14466722	14466741	12345995	12346014	5	5	CTAT	4		strict		14466722-14466741-CTAT	12345995-12346014-CTAT
chrY	DYS437	14466994	14467057	12346267	12346326	16	13	TCTA, TCTG	4	TCTA		PowerPlex_Y, Yfiler, PowerPlex_Y23, Yfiler_Plus	DYS437	DYS437
chrY	.	14467118	14467129	12346387	12346398	3	3	TATC	4		strict		14467118-14467129-TATC	12346387-12346398-TATC
chrY	.	14467291	14467310	12346560	12346579	4	4	TCTA	4				14467291-14467310-TCTA	12346560-12346579-TCTA
chrY	.	14470653	14470672	12349922	12349941	4	4	AGGG	4				14470653-14470672-AGGG	12349922-12349941-AGGG
chrY	.	14474289	14474308	12353558	12353577	4	4	TTTA	4				14474289-14474308-TTTA	12353558-12353577-TTTA
chrY	.	14487712	14487743	12366981	12367012	8	8	TAGG	4		strict		14487712-14487743-TAGG	12366981-12367012-TAGG
chrY	.	14492237	14492266	12380434	12380463	15	15	CA	2		strict		14492237-14492266-CA	12380434-12380463-CA
chrY	.	14495832	14495865	12384029	12384062	17	17	GT	2		strict		14495832-14495865-GT	12384029-12384062-GT
chrY	DYS435	14496298	14496333	12384495	12384538	9	11	TGGA	4		strict		DYS435	DYS435
chrY	.	14496399	14496422	12384604	12384627	10	10	GA	2				14496399-14496422-GA	12384604-12384627-GA
chrY	.	14509215	14509235	12397420	12397440	4	4	TTTTG	5				14509215-14509235-TTTTG	12397420-12397440-TTTTG
chrY	DYS439	14515312	14515363	12403517	12403566	13	12	GATA	4		strict	PowerPlex_Y, Yfiler, PowerPlex_Y23, Yfiler_Plus	DYS439	DYS439
chrY	.	14517399	14517412	12405600	12405613	7	7	AT	2				14517399-14517412-AT	12405600-12405613-AT
chrY	.	14520503	14520517	12408704	12408718	3	3	ATCT	4				14520503-14520517-ATCT	12408704-12408718-ATCT
chrY	.	14520574	14520593	12408775	12408794	4	4	ATCC	4				14520574-14520593-ATCC	12408775-12408794-ATCC
chrY	.	14523308	14523330	12411509	12411531	5	5	AAAG	4				14523308-14523330-AAAG	12411509-12411531-AAAG
chrY	.	14523418	14523433	12411619	12411634	4	4	GAAA	4				14523418-14523433-GAAA	12411619-12411634-GAAA
chrY	.	14523952	14523981	12412153	12412182	14	14	GT	2				14523952-14523981-GT	12412153-12412182-GT
chrY	.	14530878	14530895	12419079	12419096	9	9	AC	2				14530878-14530895-AC	12419079-12419096-AC
chrY	.	14533814	14533829	12422015	12422030	4	4	ATGA	4		strict		14533814-14533829-ATGA	12422015-12422030-ATGA
chrY	.	14534678	14534689	12422879	12422890	6	6	TG	2				14534678-14534689-TG	12422879-12422890-TG
chrY	.	14536494	14536511	12424695	12424712	5	5	AGA	3				14536494-14536511-AGA	12424695-12424712-AGA
chrY	.	14538543	14538562	12426744	12426763	5	5	TTTA	4		strict		14538543-14538562-TTTA	12426744-12426763-TTTA
chrY	.	14540069	14540088	12428270	12428289	5	5	AAAT	4		strict		14540069-14540088-AAAT	12428270-12428289-AAAT
chrY	.	14544115	14544130	12432316	12432331	7	7	AT	2				14544115-14544130-AT	12432316-12432331-AT
chrY	.	14544147	14544162	12432348	12432363	8	8	GT	2				14544147-14544162-GT	12432348-12432363-GT
chrY	.	14552335	14552362	12440536	12440563	7	7	TTTA	4		strict		14552335-14552362-TTTA	12440536-12440563-TTTA
chrY	.	14561839	14561852	12450040	12450053	7	7	TC	2				14561839-14561852-TC	12450040-12450053-TC
chrY	.	14564389	14564404	12452589	12452604	4	4	TTTG	4		strict		14564389-14564404-TTTG	12452589-12452604-TTTG
chrY	.	14566261	14566318	12454461	12454518	5	5	AGAGGG	6				14566261-14566318-AGAGGG	12454461-12454518-AGAGGG
chrY	.	14566953	14566968	12455153	12455168	4	4	TTTA	4		strict		14566953-14566968-TTTA	12455153-12455168-TTTA
chrY	.	14567463	14567474	12455663	12455674	6	6	AT	2				14567463-14567474-AT	12455663-12455674-AT
chrY	.	14568804	14568819	12457004	12457019	8	8	AC	2		strict		14568804-14568819-AC	12457004-12457019-AC
chrY	.	14578368	14578407	12466568	12466607	7	7	GTTTT	5				14578368-14578407-GTTTT	12466568-12466607-GTTTT
chrY	.	14590552	14590591	12478752	12478791	9	9	AAAT	4				14590552-14590591-AAAT	12478752-12478791-AAAT
chrY	.	14591118	14591129	12479318	12479329	6	6	GT	2		strict		14591118-14591129-GT	12479318-12479329-GT
chrY	.	14591584	14591599	12479784	12479799	4	4	AAAT	4		strict		14591584-14591599-AAAT	12479784-12479799-AAAT
chrY	.	14591794	14591813	12479994	12480013	5	5	TTTC	4		strict		14591794-14591813-TTTC	12479994-12480013-TTTC
chrY	.	14592341	14592352	12480541	12480552	3	3	AAAT	4		strict		14592341-14592352-AAAT	12480541-12480552-AAAT
chrY	.	14592593	14592610	12480793	12480810	6	6	ATT	3				14592593-14592610-ATT	12480793-12480810-ATT
chrY	.	14594532	14594555	12482732	12482755	12	12	TG	2				14594532-14594555-TG	12482732-12482755-TG
chrY	.	14597558	14597577	12485758	12485777	4	4	TCCT	4				14597558-14597577-TCCT	12485758-12485777-TCCT
chrY	.	14599962	14599986	12488162	12488186	4	4	AATAA	5				14599962-14599986-AATAA	12488162-12488186-AATAA
chrY	.	14600809	14600852	12489009	12489054	20	21	AC	2				14600809-14600852-AC	12489009-12489054-AC
chrY	.	14609822	14609845	12498024	12498047	12	11	AT	2		strict		14609822-14609845-AT	12498024-12498047-AT
chrY	.	14610881	14610916	12499083	12499122	9	10	ATAC	4		strict		14610881-14610916-ATAC	12499083-12499122-ATAC
chrY	DYS389I	14612242	14612289	12500448	12500495	12	12	TAGA, CAGA	4	TAGA		Minimal, PowerPlex_Y, Yfiler, PowerPlex_Y23, Yfiler_Plus	DYS389I	DYS389I
chrY	DYS389II	14612242	14612405	12500448	12500611	29	29	TAGA, CAGA	4	TAGA		Minimal, PowerPlex_Y, Yfiler, PowerPlex_Y23, Yfiler_Plus	DYS389II	DYS389II
chrY	.	14621675	14621692	12509873	12509890	9	9	AG	2				14621675-14621692-AG	12509873-12509890-AG
chrY	.	14627316	14627335	12515384	12515403	5	5	CAAA	4				14627316-14627335-CAAA	12515384-12515403-CAAA
chrY	.	14627385	14627416	12515453	12515484	16	16	AC	2				14627385-14627416-AC	12515453-12515484-AC
chrY	.	14636917	14636936	12524986	12525005	4	4	GTTT	4				14636917-14636936-GTTT	12524986-12525005-GTTT
chrY		14645391	14645425	12533460	12533489	7	6	TTTTG	5		strict
chrY	.	14659105	14659116	12547170	12547181	6	6	TG	2				14659105-14659116-TG	12547170-12547181-TG
chrY	.	14662059	14662082	12550124	12550147	6	6	TGGA	4		strict		14662059-14662082-TGGA	12550124-12550147-TGGA
chrY	.	14662174	14662197	12550239	12550262	6	6	TGGA	4		strict		14662174-14662197-TGGA	12550239-12550262-TGGA
chrY	.	14678050	14678064	12566116	12566130	3	3	TTTTC	5		strict		14678050-14678064-TTTTC	12566116-12566130-TTTTC
chrY	.	14679916	14679935	12567982	12568001	9	9	TG	2				14679916-14679935-TG	12567982-12568001-TG
chrY	.	14680312	14680325	12568378	12568391	7	7	AG	2				14680312-14680325-AG	12568378-12568391-AG
chrY	.	14680390	14680415	12568456	12568481	11	11	GA	2				14680390-14680415-GA	12568456-12568481-GA
chrY	.	14696538	14696558	12584604	12584624	10	10	GA	2				14696538-14696558-GA	12584604-12584624-GA
chrY	.	14720818	14720837	12608886	12608905	4	4	TTTG	4				14720818-14720837-TTTG	12608886-12608905-TTTG
chrY	.	14721736	14721759	12609804	12609827	6	6	AAAT	4		strict		14721736-14721759-AAAT	12609804-12609827-AAAT
chrY	.	14724038	14724056	12612106	12612124	3	3	GTTTT	5				14724038-14724056-GTTTT	12612106-12612124-GTTTT
chrY	.	14728106	14728120	12616174	12616188	5	5	ATT	3				14728106-14728120-ATT	12616174-12616188-ATT
chrY	.	14730198	14730245	12618266	12618313	8	8	AATACT	6		strict		14730198-14730245-AATACT	12618266-12618313-AATACT
chrY	.	14735176	14735200	12623244	12623268	5	5	AAAAC	5		strict		14735176-14735200-AAAAC	12623244-12623268-AAAAC
chrY	.	14745397	14745419	12633466	12633488	5	5	TTTC	4				14745397-14745419-TTTC	12633466-12633488-TTTC
chrY	DYS388	14747535	14747570	12635604	12635639	12	12	AAT	3		strict		DYS388	DYS388
chrY	.	14753264	14753295	12641333	12641364	8	8	TATT	4		strict		14753264-14753295-TATT	12641333-12641364-TATT
chrY	DYS442	14761103	14761166	12649172	12649235	16	16	TAGA, CAGA	4	TAGA			DYS442	DYS442
chrY	.	14764284	14764301	12652353	12652370	3	3	TTTTTG	6		strict		14764284-14764301-TTTTTG	12652353-12652370-TTTTTG
chrY	.	14764716	14764736	12652785	12652805	6	6	GTT	3				14764716-14764736-GTT	12652785-12652805-GTT
chrY	.	14766999	14767018	12655068	12655087	4	4	TTTTC	5		strict		14766999-14767018-TTTTC	12655068-12655087-TTTTC
chrY	.	14768663	14768674	12656732	12656743	6	6	AT	2		strict		14768663-14768674-AT	12656732-12656743-AT
chrY	.	14769045	14769059	12657114	12657128	5	5	TTA	3		strict		14769045-14769059-TTA	12657114-12657128-TTA
chrY	.	14774237	14774252	12662306	12662321	7	7	TC	2				14774237-14774252-TC	12662306-12662321-TC
chrY	.	14779326	14779337	12667396	12667407	6	6	TG	2				14779326-14779337-TG	12667396-12667407-TG
chrY	.	14781176	14781194	12669246	12669264	4	4	TTGT	4				14781176-14781194-TTGT	12669246-12669264-TTGT
chrY	.	14787955	14787986	12676026	12676057	8	8	TTTA	4		strict		14787955-14787986-TTTA	12676026-12676057-TTTA
chrY		14819044	14819063	12707115	12707130	5	4	TTTG	4		strict
chrY	.	14819576	14819587	12707643	12707654	6	6	TC	2		strict		14819576-14819587-TC	12707643-12707654-TC
chrY	.	14834299	14834316	12722366	12722383	9	9	AC	2		strict		14834299-14834316-AC	12722366-12722383-AC
chrY	.	14839647	14839668	12727714	12727735	11	11	CA	2				14839647-14839668-CA	12727714-12727735-CA
chrY	.	14843828	14843842	12731894	12731908	5	5	TTG	3		strict		14843828-14843842-TTG	12731894-12731908-TTG
chrY	.	14844841	14844860	12732907	12732926	4	4	TTATT	5		strict		14844841-14844860-TTATT	12732907-12732926-TTATT
chrY	.	14845448	14845465	12733514	12733531	6	6	TAT	3		strict		14845448-14845465-TAT	12733514-12733531-TAT
chrY	.	14866141	14866162	12754207	12754232	11	13	GT	2				14866141-14866162-GT	12754207-12754232-GT
chrY	.	14868990	14869001	12757060	12757071	6	6	GT	2		strict		14868990-14869001-GT	12757060-12757071-GT
chrY	.	14879526	14879569	12767596	12767639	20	20	GT	2				14879526-14879569-GT	12767596-12767639-GT
chrY		14881708	14881741	12769778	12769809	16	15	GT	2
chrY	.	14895680	14895699	12783746	12783765	5	5	TATC	4		strict		14895680-14895699-TATC	12783746-12783765-TATC
chrY	.	14904212	14904227	12792279	12792294	4	4	TCAA	4		strict		14904212-14904227-TCAA	12792279-12792294-TCAA
chrY	.	14910033	14910056	12798100	12798123	5	5	TCCT	4				14910033-14910056-TCCT	12798100-12798123-TCCT
chrY	.	14932754	14932769	12820819	12820834	7	7	AT	2				14932754-14932769-AT	12820819-12820834-AT
chrY	.	14934796	14934819	12822861	12822884	6	6	TTTG	4				14934796-14934819-TTTG	12822861-12822884-TTTG
chrY	.	14936848	14936875	12824913	12824940	6	6	TTTG	4				14936848-14936875-TTTG	12824913-12824940-TTTG
chrY	DYS438	14937824	14937873	12825889	12825948	10	12	TTTTC	5		strict	PowerPlex_Y, Yfiler, PowerPlex_Y24, Yfiler_Plus	DYS438	DYS438
chrY	.	14940733	14940748	12828807	12828822	7	7	GT	2				14940733-14940748-GT	12828807-12828822-GT
chrY	.	14947877	14947896	12835951	12835970	5	5	TTAT	4		strict		14947877-14947896-TTAT	12835951-12835970-TTAT
chrY	.	14948795	14948806	12836869	12836880	6	6	TA	2		strict		14948795-14948806-TA	12836869-12836880-TA
chrY	.	14954774	14954793	12842849	12842868	5	5	TTTG	4		strict		14954774-14954793-TTTG	12842849-12842868-TTTG
chrY	.	14967889	14967904	12855964	12855979	4	4	AAAG	4				14967889-14967904-AAAG	12855964-12855979-AAAG
chrY	DYS441	14981831	14981894	12869907	12869962	16	14	TTCC	4		strict		DYS441	DYS441
chrY	.	14985235	14985250	12873303	12873318	4	4	AAAC	4		strict		14985235-14985250-AAAC	12873303-12873318-AAAC
chrY	.	14987475	14987486	12875541	12875552	6	6	TG	2		strict		14987475-14987486-TG	12875541-12875552-TG
chrY	.	14992934	14992955	12881019	12881040	11	11	CA	2				14992934-14992955-CA	12881019-12881040-CA
chrY	.	14995800	14995814	12883885	12883899	5	5	TTA	3		strict		14995800-14995814-TTA	12883885-12883899-TTA
chrY	.	14999786	14999822	12887871	12887907	6	6	CCTC	4				14999786-14999822-CCTC	12887871-12887907-CCTC
chrY	.	15000309	15000324	12888394	12888409	4	4	TTAT	4		strict		15000309-15000324-TTAT	12888394-12888409-TTAT
chrY	DYS495	15011302	15011346	12899387	12899434	15	16	AAT	3		strict		DYS495	DYS495
chrY	.	15014487	15014506	12902575	12902594	5	5	AAAC	4				15014487-15014506-AAAC	12902575-12902594-AAAC
chrY	.	15027376	15027393	12915464	12915481	8	8	TG	2				15027376-15027393-TG	12915464-12915481-TG
chrY	.	15047551	15047564	12935642	12935655	7	7	TC	2				15047551-15047564-TC	12935642-12935655-TC
chrY	.	15049315	15049330	12937406	12937421	4	4	TTTG	4		strict		15049315-15049330-TTTG	12937406-12937421-TTTG
chrY	.	15051576	15051599	12939667	12939690	6	6	ATTT	4				15051576-15051599-ATTT	12939667-12939690-ATTT
chrY	.	15056946	15056982	12945038	12945074	4	4	TTTA	4				15056946-15056982-TTTA	12945038-12945074-TTTA
chrY	.	15060582	15060614	12948674	12948706	10	10	CAA	3				15060582-15060614-CAA	12948674-12948706-CAA
chrY	.	15074826	15074843	12962916	12962933	6	6	TTA	3		strict		15074826-15074843-TTA	12962916-12962933-TTA
chrY	.	15077880	15077897	12965970	12965987	8	8	TA	2				15077880-15077897-TA	12965970-12965987-TA
chrY	.	15097815	15097832	12985903	12985920	6	6	TTA	3		strict		15097815-15097832-TTA	12985903-12985920-TTA
chrY	.	15122549	15122563	13010636	13010650	3	3	ACAAA	5		strict		15122549-15122563-ACAAA	13010636-13010650-ACAAA
chrY	.	15126826	15126845	13014913	13014932	4	4	ATTT	4				15126826-15126845-ATTT	13014913-13014932-ATTT
chrY	.	15131276	15131291	13019363	13019378	4	4	TTTA	4				15131276-15131291-TTTA	13019363-13019378-TTTA
chrY	.	15131851	15131886	13019938	13019973	7	7	CTCC	4				15131851-15131886-CTCC	13019938-13019973-CTCC
chrY	.	15131898	15131911	13019985	13019998	7	7	CT	2				15131898-15131911-CT	13019985-13019998-CT
chrY	.	15135348	15135362	13023435	13023449	5	5	TTG	3		strict		15135348-15135362-TTG	13023435-13023449-TTG
chrY	.	15137752	15137771	13025839	13025858	4	4	TTCC	4				15137752-15137771-TTCC	13025839-13025858-TTCC
chrY	.	15145400	15145437	13033487	13033524	18	18	AC	2				15145400-15145437-AC	13033487-13033524-AC
chrY	.	15145936	15145964	13034023	13034051	9	9	AAC	3				15145936-15145964-AAC	13034023-13034051-AAC
chrY	.	15164609	15164632	13052695	13052718	12	12	AT	2		strict		15164609-15164632-AT	13052695-13052718-AT
chrY	.	15189806	15189820	13077892	13077906	5	5	ATA	3		strict		15189806-15189820-ATA	13077892-13077906-ATA
chrY	.	15192485	15192500	13080571	13080586	4	4	TAAA	4				15192485-15192500-TAAA	13080571-13080586-TAAA
chrY	DYS436	15203862	15203897	13091948	13091983	12	12	AAC	3		strict		DYS436	DYS436
chrY	.	15219066	15219073	13107152	13107159	2	2	AAAC	4		strict		15219066-15219073-AAAC	13107152-13107159-AAAC
chrY	.	15220440	15220455	13108526	13108541	7	7	AT	2				15220440-15220455-AT	13108526-13108541-AT
chrY	.	15255759	15255818	13143845	13143902	28	27	TG	2				15255759-15255818-TG	13143845-13143902-TG
chrY	.	15259436	15259458	13147520	13147542	5	5	CAAA	4				15259436-15259458-CAAA	13147520-13147542-CAAA
chrY	.	15259793	15259807	13147877	13147891	7	7	CA	2				15259793-15259807-CA	13147877-13147891-CA
chrY	.	15264317	15264344	13152407	13152434	6	6	CAAA	4				15264317-15264344-CAAA	13152407-13152434-CAAA
chrY	.	15272029	15272050	13160118	13160139	11	11	TA	2				15272029-15272050-TA	13160118-13160139-TA
chrY	DYS447	15278740	15278854	13166829	13166953	23	25	TATTA, TTTTA	5	TATTA			DYS447	DYS447
chrY	.	15280856	15280879	13168955	13168978	7	7	TTG	3				15280856-15280879-TTG	13168955-13168978-TTG
chrY	.	15303817	15303832	13191916	13191931	4	4	CAAA	4		strict		15303817-15303832-CAAA	13191916-13191931-CAAA
chrY	.	15305844	15305888	13193946	13193990	15	15	AAT	3		strict		15305844-15305888-AAT	13193946-13193990-AAT
chrY	.	15307466	15307520	13195568	13195622	7	7	TTCC	4				15307466-15307520-TTCC	13195568-13195622-TTCC
chrY	.	15308475	15308490	13196577	13196592	4	4	TAAA	4		strict		15308475-15308490-TAAA	13196577-13196592-TAAA
chrY	.	15308827	15308866	13196931	13196970	20	20	AC	2		strict		15308827-15308866-AC	13196931-13196970-AC
chrY	.	15310573	15310584	13198678	13198689	3	3	AAAT	4		strict		15310573-15310584-AAAT	13198678-13198689-AAAT
chrY	.	15321258	15321269	13209376	13209387	6	6	TA	2		strict		15321258-15321269-TA	13209376-13209387-TA
chrY	.	15322735	15322756	13210853	13210874	7	7	TAT	3				15322735-15322756-TAT	13210853-13210874-TAT
chrY	.	15323456	15323469	13211574	13211587	7	7	AT	2				15323456-15323469-AT	13211574-13211587-AT
chrY	.	15324018	15324037	13212136	13212155	4	4	TATT	4				15324018-15324037-TATT	13212136-13212155-TATT
chrY	.	15325007	15325034	13213125	13213152	7	7	TAAA	4				15325007-15325034-TAAA	13213125-13213152-TAAA
chrY	.	15331869	15331888	13219987	13220006	4	4	AACAA	5		strict		15331869-15331888-AACAA	13219987-13220006-AACAA
chrY	.	15332349	15332365	13220467	13220483	8	8	AT	2				15332349-15332365-AT	13220467-13220483-AT
chrY	.	15332439	15332462	13220557	13220580	9	9	TG	2				15332439-15332462-TG	13220557-13220580-TG
chrY	.	15332464	15332481	13220582	13220599	9	9	AC	2		strict		15332464-15332481-AC	13220582-13220599-AC
chrY	.	15338858	15338881	13226976	13226999	5	5	TTTA	4				15338858-15338881-TTTA	13226976-13226999-TTTA
chrY	.	15353228	15353239	13241347	13241358	6	6	AT	2		strict		15353228-15353239-AT	13241347-13241358-AT
chrY	.	15353946	15353969	13242065	13242088	4	4	AAAACA	6		strict		15353946-15353969-AAAACA	13242065-13242088-AAAACA
chrY	.	15363074	15363089	13251194	13251209	4	4	TAAA	4				15363074-15363089-TAAA	13251194-13251209-TAAA
chrY	.	15381433	15381497	13269553	13269617	12	12	AAAAC	5				15381433-15381497-AAAAC	13269553-13269617-AAAAC
chrY	.	15382960	15382979	13271080	13271099	4	4	AAAC	4				15382960-15382979-AAAC	13271080-13271099-AAAC
chrY	.	15384617	15384636	13272737	13272756	5	5	AATT	4				15384617-15384636-AATT	13272737-13272756-AATT
chrY	.	15386667	15386694	13274787	13274814	7	7	AAAT	4		strict		15386667-15386694-AAAT	13274787-13274814-AAAT
chrY	.	15388131	15388146	13276251	13276266	4	4	AATG	4		strict		15388131-15388146-AATG	13276251-13276266-AATG
chrY	.	15388735	15388763	13276855	13276883	4	4	AAAAAC	6				15388735-15388763-AAAAAC	13276855-13276883-AAAAAC
chrY	.	15399495	15399506	13287615	13287626	6	6	CA	2				15399495-15399506-CA	13287615-13287626-CA
chrY	.	15403585	15403609	13291705	13291729	5	5	ATAAA	5		strict		15403585-15403609-ATAAA	13291705-13291729-ATAAA
chrY	.	15410040	15410055	13298160	13298175	4	4	AAAC	4		strict		15410040-15410055-AAAC	13298160-13298175-AAAC
chrY	.	15420841	15420854	13308961	13308974	7	7	AC	2				15420841-15420854-AC	13308961-13308974-AC
chrY	.	15424750	15424773	13312870	13312893	4	4	CAAAAA	6				15424750-15424773-CAAAAA	13312870-13312893-CAAAAA
chrY	.	15430039	15430104	13318159	13318224	20	20	AAT	3				15430039-15430104-AAT	13318159-13318224-AAT
chrY	.	15430339	15430354	13318459	13318474	4	4	AAAC	4		strict		15430339-15430354-AAAC	13318459-13318474-AAAC
chrY	.	15458958	15458972	13347078	13347092	5	5	TAG	3				15458958-15458972-TAG	13347078-13347092-TAG
chrY	.	15466330	15466357	13354450	13354477	5	5	AAGG	4				15466330-15466357-AAGG	13354450-13354477-AAGG
chrY	.	15477731	15477746	13365851	13365866	4	4	TAAT	4		strict		15477731-15477746-TAAT	13365851-13365866-TAAT
chrY	.	15483236	15483267	13371356	13371387	15	15	CA	2				15483236-15483267-CA	13371356-13371387-CA
chrY	.	15491778	15491817	13379898	13379937	18	18	GT	2				15491778-15491817-GT	13379898-13379937-GT
chrY	.	15491942	15491979	13380062	13380099	19	19	TA	2				15491942-15491979-TA	13380062-13380099-TA
chrY	.	15505495	15505508	13393615	13393628	7	7	TA	2		strict		15505495-15505508-TA	13393615-13393628-TA
chrY	.	15507540	15507571	13395660	13395691	16	16	AC	2		strict		15507540-15507571-AC	13395660-13395691-AC
chrY	.	15516946	15516957	13405066	13405077	6	6	TG	2		strict		15516946-15516957-TG	13405066-13405077-TG
chrY	.	15518622	15518639	13406742	13406759	8	8	TA	2				15518622-15518639-TA	13406742-13406759-TA
chrY	.	15518696	15518707	13406816	13406827	6	6	AT	2		strict		15518696-15518707-AT	13406816-13406827-AT
chrY	.	15518727	15518738	13406847	13406858	6	6	AT	2				15518727-15518738-AT	13406847-13406858-AT
chrY	.	15527718	15527735	13415838	13415855	5	5	CAA	3				15527718-15527735-CAA	13415838-13415855-CAA
chrY	.	15527806	15527821	13415926	13415941	4	4	TTAT	4		strict		15527806-15527821-TTAT	13415926-13415941-TTAT
chrY	.	15536285	15536314	13424405	13424434	5	5	CAAAA	5				15536285-15536314-CAAAA	13424405-13424434-CAAAA
chrY	.	15545265	15545280	13433385	13433400	4	4	AATC	4		strict		15545265-15545280-AATC	13433385-13433400-AATC
chrY	.	15548848	15548883	13436968	13437003	18	18	AC	2		strict		15548848-15548883-AC	13436968-13437003-AC
chrY	.	15557125	15557162	13445245	13445282	19	19	AT	2				15557125-15557162-AT	13445245-13445282-AT
chrY	.	15558432	15558499	13446552	13446619	17	17	AGAT	4		strict		15558432-15558499-AGAT	13446552-13446619-AGAT
chrY	.	15574723	15574746	13462843	13462866	11	11	AT	2				15574723-15574746-AT	13462843-13462866-AT
chrY	.	15577469	15577482	13465589	13465602	7	7	AC	2		strict		15577469-15577482-AC	13465589-13465602-AC
chrY	.	15611284	15611299	13499404	13499419	8	8	AT	2				15611284-15611299-AT	13499404-13499419-AT
chrY	.	15612216	15612245	13500336	13500365	13	13	AT	2				15612216-15612245-AT	13500336-13500365-AT
chrY	.	15623036	15623051	13511156	13511171	7	7	TA	2				15623036-15623051-TA	13511156-13511171-TA
chrY	.	15626288	15626315	13514408	13514435	7	7	TTTA	4		strict		15626288-15626315-TTTA	13514408-13514435-TTTA
chrY	.	15653422	15653445	13541542	13541565	8	8	TTA	3		strict		15653422-15653445-TTA	13541542-13541565-TTA
chrY	.	15655227	15655241	13543347	13543361	5	5	GGA	3				15655227-15655241-GGA	13543347-13543361-GGA
chrY	.	15658043	15658068	13546163	13546188	12	12	TA	2				15658043-15658068-TA	13546163-13546188-TA
chrY	.	15665637	15665661	13553757	13553781	5	5	TTTTA	5		strict		15665637-15665661-TTTTA	13553757-13553781-TTTTA
chrY	.	15677521	15677536	13565641	13565656	8	8	AC	2		strict		15677521-15677536-AC	13565641-13565656-AC
chrY	.	15685150	15685188	13573270	13573308	13	13	AAC	3		strict		15685150-15685188-AAC	13573270-13573308-AAC
chrY	.	15688732	15688756	13576852	13576876	4	4	AAATT	5				15688732-15688756-AAATT	13576852-13576876-AAATT
chrY	.	15697090	15697125	13585210	13585245	9	9	AATA	4		strict		15697090-15697125-AATA	13585210-13585245-AATA
chrY	.	15698758	15698805	13586878	13586925	24	24	AC	2		strict		15698758-15698805-AC	13586878-13586925-AC
chrY	.	15750317	15750328	13638437	13638448	6	6	TC	2		strict		15750317-15750328-TC	13638437-13638448-TC
chrY	.	15752608	15752622	13640728	13640742	5	5	CCT	3		strict		15752608-15752622-CCT	13640728-13640742-CCT
chrY	.	15752625	15752714	13640745	13640834	29	29	TTC	3				15752625-15752714-TTC	13640745-13640834-TTC
chrY	.	15754648	15754671	13642768	13642791	6	6	AAAC	4				15754648-15754671-AAAC	13642768-13642791-AAAC
chrY	.	15769447	15769466	13657567	13657586	4	4	AAAAG	5				15769447-15769466-AAAAG	13657567-13657586-AAAAG
chrY	.	15778475	15778490	13666595	13666610	4	4	TATG	4		strict		15778475-15778490-TATG	13666595-13666610-TATG
chrY	.	15782333	15782352	13670453	13670472	4	4	CAAAA	5				15782333-15782352-CAAAA	13670453-13670472-CAAAA
chrY	.	15791506	15791517	13679626	13679637	6	6	AT	2		strict		15791506-15791517-AT	13679626-13679637-AT
chrY	.	15810963	15811000	13699083	13699120	19	19	GT	2		strict		15810963-15811000-GT	13699083-13699120-GT
chrY	.	15811741	15811755	13699861	13699875	5	5	GTT	3				15811741-15811755-GTT	13699861-13699875-GTT
chrY	.	15812981	15812995	13701101	13701115	7	7	CT	2				15812981-15812995-CT	13701101-13701115-CT
chrY	.	15821627	15821646	13709747	13709766	4	4	AAAAG	5		strict		15821627-15821646-AAAAG	13709747-13709766-AAAAG
chrY	.	15826098	15826119	13714218	13714239	10	10	TG	2				15826098-15826119-TG	13714218-13714239-TG
chrY	.	15831603	15831622	13719723	13719742	5	5	TAAA	4				15831603-15831622-TAAA	13719723-13719742-TAAA
chrY	.	15842526	15842557	13730646	13730677	8	8	TTTC	4		strict		15842526-15842557-TTTC	13730646-13730677-TTTC
chrY	.	15845770	15845781	13733890	13733901	3	3	TTTG	4		strict		15845770-15845781-TTTG	13733890-13733901-TTTG
chrY	.	15848963	15848988	13737083	13737108	13	13	TA	2				15848963-15848988-TA	13737083-13737108-TA
chrY	.	15850822	15850846	13738942	13738966	5	5	TTTTG	5		strict		15850822-15850846-TTTTG	13738942-13738966-TTTTG
chrY	.	15859907	15859926	13748027	13748046	4	4	AAAC	4				15859907-15859926-AAAC	13748027-13748046-AAAC
chrY	.	15869830	15869841	13757950	13757961	6	6	GT	2		strict		15869830-15869841-GT	13757950-13757961-GT
chrY	.	15873317	15873341	13761437	13761461	6	6	TTTA	4				15873317-15873341-TTTA	13761437-13761461-TTTA
chrY	.	15878322	15878337	13766442	13766457	7	7	AG	2				15878322-15878337-AG	13766442-13766457-AG
chrY	.	15897093	15897104	13785213	13785224	6	6	TG	2				15897093-15897104-TG	13785213-13785224-TG
chrY	.	15899500	15899514	13787620	13787634	5	5	ATA	3		strict		15899500-15899514-ATA	13787620-13787634-ATA
chrY	.	15902166	15902177	13790286	13790297	6	6	CT	2				15902166-15902177-CT	13790286-13790297-CT
chrY	.	15906046	15906075	13794166	13794195	7	7	AAAT	4				15906046-15906075-AAAT	13794166-13794195-AAAT
chrY	.	15909051	15909094	13797171	13797214	10	10	CATT	4				15909051-15909094-CATT	13797171-13797214-CATT
chrY	.	15909755	15909790	13797875	13797910	18	18	AT	2				15909755-15909790-AT	13797875-13797910-AT
chrY	.	15912807	15912830	13800927	13800950	4	4	CCAT	4				15912807-15912830-CCAT	13800927-13800950-CCAT
chrY	.	15912839	15912861	13800959	13800981	4	4	ATCT	4				15912839-15912861-ATCT	13800959-13800981-ATCT
chrY	.	15914156	15914174	13802276	13802294	4	4	TTAT	4				15914156-15914174-TTAT	13802276-13802294-TTAT
chrY	.	15917037	15917062	13805157	13805182	11	11	GT	2				15917037-15917062-GT	13805157-13805182-GT
chrY	.	15918515	15918537	13806635	13806657	5	5	TCCC	4				15918515-15918537-TCCC	13806635-13806657-TCCC
chrY	.	15918541	15918563	13806661	13806683	5	5	CTTT	4				15918541-15918563-CTTT	13806661-13806683-CTTT
chrY	.	15922446	15922461	13810566	13810581	4	4	TTTG	4				15922446-15922461-TTTG	13810566-13810581-TTTG
chrY	.	15925965	15925976	13814085	13814096	6	6	AT	2		strict		15925965-15925976-AT	13814085-13814096-AT
chrY	.	15925986	15926013	13814106	13814133	7	7	TATT	4		strict		15925986-15926013-TATT	13814106-13814133-TATT
chrY	.	15928031	15928046	13816151	13816166	7	7	CA	2				15928031-15928046-CA	13816151-13816166-CA
chrY	.	15937237	15937252	13825357	13825372	7	7	TC	2				15937237-15937252-TC	13825357-13825372-TC
chrY	.	15937750	15937765	13825870	13825885	7	7	AT	2				15937750-15937765-AT	13825870-13825885-AT
chrY	.	15938079	15938092	13826199	13826212	7	7	AT	2		strict		15938079-15938092-AT	13826199-13826212-AT
chrY	.	15938097	15938108	13826217	13826228	6	6	AC	2		strict		15938097-15938108-AC	13826217-13826228-AC
chrY	.	15942761	15942788	13830881	13830908	7	7	TAGA	4		strict		15942761-15942788-TAGA	13830881-13830908-TAGA
chrY	.	15951901	15951932	13840021	13840052	15	15	TG	2				15951901-15951932-TG	13840021-13840052-TG
chrY	.	15952591	15952614	13840711	13840734	6	6	TTTG	4		strict		15952591-15952614-TTTG	13840711-13840734-TTTG
chrY	.	15964355	15964370	13852475	13852490	7	7	AC	2				15964355-15964370-AC	13852475-13852490-AC
chrY	.	15970155	15970166	13858275	13858286	6	6	GT	2				15970155-15970166-GT	13858275-13858286-GT
chrY	.	15971710	15971741	13859830	13859861	16	16	TG	2		strict		15971710-15971741-TG	13859830-13859861-TG
chrY	.	15973405	15973418	13861525	13861538	7	7	GA	2				15973405-15973418-GA	13861525-13861538-GA
chrY	.	15974826	15974845	13862946	13862965	4	4	TTTG	4				15974826-15974845-TTTG	13862946-13862965-TTTG
chrY	.	15975595	15975620	13863715	13863740	11	11	TG	2				15975595-15975620-TG	13863715-13863740-TG
chrY	.	15984475	15984498	13872595	13872618	4	4	TTTTC	5				15984475-15984498-TTTTC	13872595-13872618-TTTTC
chrY	.	15993682	15993701	13881802	13881821	10	10	TA	2				15993682-15993701-TA	13881802-13881821-TA
chrY	.	16016722	16016755	13904842	13904875	17	17	AC	2		strict		16016722-16016755-AC	13904842-13904875-AC
chrY	.	16038356	16038380	13926476	13926500	5	5	AAACA	5		strict		16038356-16038380-AAACA	13926476-13926500-AAACA
chrY	.	16046632	16046665	13934752	13934785	17	17	AC	2				16046632-16046665-AC	13934752-13934785-AC
chrY	.	16056973	16057000	13945093	13945120	7	7	AAAC	4		strict		16056973-16057000-AAAC	13945093-13945120-AAAC
chrY	.	16057764	16057777	13945884	13945897	7	7	CA	2				16057764-16057777-CA	13945884-13945897-CA
chrY	.	16061540	16061563	13949660	13949683	5	5	TAGG	4				16061540-16061563-TAGG	13949660-13949683-TAGG
chrY	.	16071360	16071389	13959480	13959509	4	4	AAAAG	5				16071360-16071389-AAAAG	13959480-13959509-AAAAG
chrY	.	16087963	16087978	13976083	13976098	8	8	AT	2		strict		16087963-16087978-AT	13976083-13976098-AT
chrY	DYS413a	16099088	16099133	13987208	13987253	23	23	TG	2		strict		DYS413a	DYS413a
chrY	.	16132534	16132548	14020654	14020668	6	6	AG	2				16132534-16132548-AG	14020654-14020668-AG
chrY	DYS641	16134296	16134335	14022416	14022455	10	10	TAAA	4		strict		DYS641	DYS641
chrY	.	16134538	16134569	14022658	14022689	15	15	AC	2				16134538-16134569-AC	14022658-14022689-AC
chrY	DYS413b	16167356	16167402	14055477	14055522	23	23	CA	2		strict		DYS413b	DYS413b
chrY	.	16175585	16175596	14063705	14063716	6	6	CA	2		strict		16175585-16175596-CA	14063705-14063716-CA
chrY	.	16177158	16177169	14065278	14065289	6	6	AG	2				16177158-16177169-AG	14065278-14065289-AG
chrY	.	16192639	16192654	14080759	14080774	4	4	TTTA	4		strict		16192639-16192654-TTTA	14080759-14080774-TTTA
chrY	.	16199760	16199779	14087880	14087899	5	5	CATT	4		strict		16199760-16199779-CATT	14087880-14087899-CATT
chrY	.	16205668	16205689	14093788	14093809	9	9	AT	2				16205668-16205689-AT	14093788-14093809-AT
chrY	.	16226325	16226344	14114445	14114464	9	9	TA	2				16226325-16226344-TA	14114445-14114464-TA
chrY	.	16228055	16228074	14116175	14116194	4	4	GGAG	4				16228055-16228074-GGAG	14116175-14116194-GGAG
chrY	.	16228080	16228099	14116200	14116219	4	4	GAGGG	5		strict		16228080-16228099-GAGGG	14116200-14116219-GAGGG
chrY	.	16235263	16235282	14123383	14123402	4	4	AAAT	4				16235263-16235282-AAAT	14123383-14123402-AAAT
chrY	.	16236234	16236265	14124354	14124385	8	8	AAAC	4		strict		16236234-16236265-AAAC	14124354-14124385-AAAC
chrY	.	16242518	16242533	14130638	14130653	7	7	CT	2				16242518-16242533-CT	14130638-14130653-CT
chrY	.	16244793	16244824	14132913	14132944	16	16	GT	2				16244793-16244824-GT	14132913-14132944-GT
chrY	.	16248792	16248807	14136912	14136927	7	7	AC	2				16248792-16248807-AC	14136912-14136927-AC
chrY	.	16253844	16253855	14141964	14141975	6	6	AT	2				16253844-16253855-AT	14141964-14141975-AT
chrY	.	16261430	16261441	14149550	14149561	3	3	TAAA	4		strict		16261430-16261441-TAAA	14149550-14149561-TAAA
chrY	.	16264498	16264517	14152618	14152637	9	9	AT	2				16264498-16264517-AT	14152618-14152637-AT
chrY	.	16290758	16290769	14178878	14178889	6	6	TA	2				16290758-16290769-TA	14178878-14178889-TA
chrY	.	16290961	16290976	14179081	14179096	7	7	TA	2				16290961-16290976-TA	14179081-14179096-TA
chrY	.	16298500	16298543	14186620	14186663	11	11	ATAA	4		strict		16298500-16298543-ATAA	14186620-14186663-ATAA
chrY	.	16304057	16304076	14192177	14192196	9	9	GT	2				16304057-16304076-GT	14192177-14192196-GT
chrY	.	16308154	16308167	14196274	14196287	7	7	TG	2		strict		16308154-16308167-TG	14196274-14196287-TG
chrY	.	16333135	16333149	14221255	14221269	5	5	TTA	3		strict		16333135-16333149-TTA	14221255-14221269-TTA
chrY	.	16342678	16342722	14230798	14230842	6	6	AGGA	4				16342678-16342722-AGGA	14230798-14230842-AGGA
chrY	.	16344699	16344719	14232819	14232839	6	6	TTC	3				16344699-16344719-TTC	14232819-14232839-TTC
chrY	.	16345077	16345091	14233197	14233211	5	5	TCC	3				16345077-16345091-TCC	14233197-14233211-TCC
chrY	.	16345120	16345188	14233240	14233308	21	21	TTC	3				16345120-16345188-TTC	14233240-14233308-TTC
chrY	.	16357315	16357336	14245435	14245456	10	10	AT	2				16357315-16357336-AT	14245435-14245456-AT
chrY	.	16357361	16357374	14245481	14245494	7	7	TG	2		strict		16357361-16357374-TG	14245481-14245494-TG
chrY	.	16357386	16357405	14245506	14245525	9	9	AC	2				16357386-16357405-AC	14245506-14245525-AC
chrY	.	16359575	16359593	14247695	14247713	4	4	TCTA	4				16359575-16359593-TCTA	14247695-14247713-TCTA
chrY	.	16364059	16364112	14252179	14252232	27	27	TA	2				16364059-16364112-TA	14252179-14252232-TA
chrY	.	16364144	16364158	14252264	14252278	7	7	TA	2				16364144-16364158-TA	14252264-14252278-TA
chrY	.	16366972	16367009	14255092	14255129	17	17	TC	2				16366972-16367009-TC	14255092-14255129-TC
chrY	.	16379148	16379162	14267268	14267282	5	5	TAT	3				16379148-16379162-TAT	14267268-14267282-TAT
chrY	.	16385608	16385619	14273728	14273739	6	6	TG	2		strict		16385608-16385619-TG	14273728-14273739-TG
chrY	.	16385708	16385719	14273828	14273839	6	6	GT	2				16385708-16385719-GT	14273828-14273839-GT
chrY	.	16387883	16387897	14276003	14276017	7	7	TC	2				16387883-16387897-TC	14276003-14276017-TC
chrY	.	16388424	16388437	14276544	14276557	7	7	TG	2				16388424-16388437-TG	14276544-14276557-TG
chrY	.	16393910	16393921	14282030	14282041	3	3	TTTG	4		strict		16393910-16393921-TTTG	14282030-14282041-TTTG
chrY	.	16401968	16401999	14290088	14290119	15	15	TA	2				16401968-16401999-TA	14290088-14290119-TA
chrY	.	16408111	16408151	14296231	14296271	20	20	AC	2				16408111-16408151-AC	14296231-14296271-AC
chrY	.	16413051	16413064	14301171	14301184	7	7	TG	2		strict		16413051-16413064-TG	14301171-14301184-TG
chrY	.	16413920	16413945	14302040	14302065	10	10	AC	2				16413920-16413945-AC	14302040-14302065-AC
chrY	.	16417341	16417380	14305461	14305500	8	8	ATTTA	5		strict		16417341-16417380-ATTTA	14305461-14305500-ATTTA
chrY	.	16418891	16418911	14307011	14307031	6	6	TTA	3				16418891-16418911-TTA	14307011-14307031-TTA
chrY	.	16427932	16427947	14316052	14316067	7	7	AT	2				16427932-16427947-AT	14316052-14316067-AT
chrY	.	16437520	16437543	14325640	14325663	6	6	AAAT	4				16437520-16437543-AAAT	14325640-14325663-AAAT
chrY	.	16441941	16441972	14330061	14330092	14	14	CT	2				16441941-16441972-CT	14330061-14330092-CT
chrY	.	16447043	16447058	14335163	14335178	7	7	AT	2				16447043-16447058-AT	14335163-14335178-AT
chrY	.	16447159	16447202	14335279	14335322	22	22	AC	2		strict		16447159-16447202-AC	14335279-14335322-AC
chrY	.	16460592	16460603	14348712	14348723	6	6	TC	2		strict		16460592-16460603-TC	14348712-14348723-TC
chrY	.	16474885	16474914	14363005	14363034	7	7	TAAA	4				16474885-16474914-TAAA	14363005-14363034-TAAA
chrY	.	16476071	16476088	14364191	14364208	5	5	AGG	3				16476071-16476088-AGG	14364191-14364208-AGG
chrY	.	16480256	16480284	14368376	14368404	9	9	ATT	3				16480256-16480284-ATT	14368376-14368404-ATT
chrY	.	16482265	16482278	14370385	14370398	7	7	GT	2				16482265-16482278-GT	14370385-14370398-GT
chrY	.	16482282	16482303	14370402	14370423	11	11	TA	2				16482282-16482303-TA	14370402-14370423-TA
chrY	.	16482325	16482340	14370445	14370460	8	8	AT	2		strict		16482325-16482340-AT	14370445-14370460-AT
chrY	.	16482360	16482377	14370480	14370497	9	9	TA	2		strict		16482360-16482377-TA	14370480-14370497-TA
chrY	DYS472	16508484	16508507	14396604	14396627	8	8	AAT	3		strict		DYS472	DYS472
chrY	.	16514305	16514340	14402425	14402460	18	18	TG	2		strict		16514305-16514340-TG	14402425-14402460-TG
chrY	.	16515908	16515959	14404028	14404079	12	12	TTAT	4				16515908-16515959-TTAT	14404028-14404079-TTAT
chrY	DYS565	16526732	16526775	14414852	14414895	11	11	AATA	4		strict		DYS565	DYS565
chrY	.	16558178	16558199	14446298	14446319	11	11	TA	2				16558178-16558199-TA	14446298-14446319-TA
chrY	.	16572748	16572767	14460868	14460887	4	4	ACAA	4				16572748-16572767-ACAA	14460868-14460887-ACAA
chrY	.	16572933	16572958	14461053	14461078	13	13	AC	2		strict		16572933-16572958-AC	14461053-14461078-AC
chrY	.	16576485	16576504	14464605	14464624	4	4	CATT	4				16576485-16576504-CATT	14464605-14464624-CATT
chrY	.	16583911	16583950	14472031	14472070	10	10	TTAT	4		strict		16583911-16583950-TTAT	14472031-14472070-TTAT
chrY	.	16589561	16589584	14477681	14477704	11	11	TG	2				16589561-16589584-TG	14477681-14477704-TG
chrY	.	16593499	16593510	14481619	14481630	3	3	TTTG	4		strict		16593499-16593510-TTTG	14481619-14481630-TTTG
chrY	.	16593946	16593967	14482066	14482087	11	11	AT	2				16593946-16593967-AT	14482066-14482087-AT
chrY	.	16601631	16601664	14489751	14489784	17	17	AT	2		strict		16601631-16601664-AT	14489751-14489784-AT
chrY	.	16607480	16607503	14495600	14495623	11	11	GT	2				16607480-16607503-GT	14495600-14495623-GT
chrY	.	16607804	16607823	14495924	14495943	5	5	AAAC	4		strict		16607804-16607823-AAAC	14495924-14495943-AAAC
chrY	.	16607875	16607898	14495995	14496018	5	5	TTTG	4				16607875-16607898-TTTG	14495995-14496018-TTTG
chrY	.	16608674	16608705	14496794	14496825	16	16	GT	2		strict		16608674-16608705-GT	14496794-14496825-GT
chrY	.	16612508	16612519	14500628	14500639	6	6	TA	2				16612508-16612519-TA	14500628-14500639-TA
chrY	.	16612583	16612602	14500703	14500722	10	10	AC	2		strict		16612583-16612602-AC	14500703-14500722-AC
chrY	.	16613619	16613634	14501739	14501754	8	8	AG	2				16613619-16613634-AG	14501739-14501754-AG
chrY	.	16626110	16626129	14514230	14514249	4	4	AAAAC	5		strict		16626110-16626129-AAAAC	14514230-14514249-AAAAC
chrY	.	16627677	16627690	14515797	14515810	7	7	TC	2		strict		16627677-16627690-TC	14515797-14515810-TC
chrY	.	16630984	16631003	14519104	14519123	4	4	GTAT	4				16630984-16631003-GTAT	14519104-14519123-GTAT
chrY	.	16631769	16631784	14519889	14519904	4	4	AATT	4				16631769-16631784-AATT	14519889-14519904-AATT
chrY	.	16634981	16634995	14523101	14523115	5	5	TTA	3		strict		16634981-16634995-TTA	14523101-14523115-TTA
chrY	.	16635281	16635294	14523401	14523414	7	7	AT	2		strict		16635281-16635294-AT	14523401-14523414-AT
chrY	.	16635365	16635376	14523485	14523496	6	6	AC	2		strict		16635365-16635376-AC	14523485-14523496-AC
chrY	.	16637517	16637539	14525637	14525659	4	4	TTTTA	5				16637517-16637539-TTTTA	14525637-14525659-TTTTA
chrY	.	16638309	16638340	14526429	14526460	15	15	TG	2				16638309-16638340-TG	14526429-14526460-TG
chrY	.	16638459	16638476	14526579	14526596	9	9	TG	2		strict		16638459-16638476-TG	14526579-14526596-TG
chrY	.	16641810	16641821	14529930	14529941	6	6	TG	2		strict		16641810-16641821-TG	14529930-14529941-TG
chrY	.	16641863	16641896	14529983	14530016	15	15	AT	2				16641863-16641896-AT	14529983-14530016-AT
chrY	.	16646649	16646686	14534769	14534806	19	19	GT	2				16646649-16646686-GT	14534769-14534806-GT
chrY	.	16651980	16652003	14540100	14540123	12	12	GT	2		strict		16651980-16652003-GT	14540100-14540123-GT
chrY	.	16660772	16660788	14548892	14548908	4	4	CTTC	4				16660772-16660788-CTTC	14548892-14548908-CTTC
chrY	.	16665447	16665480	14553567	14553600	17	17	TG	2		strict		16665447-16665480-TG	14553567-14553600-TG
chrY	.	16682455	16682485	14570575	14570605	7	7	ATTT	4				16682455-16682485-ATTT	14570575-14570605-ATTT
chrY	.	16690118	16690141	14578238	14578261	8	8	CAT	3		strict		16690118-16690141-CAT	14578238-14578261-CAT
chrY	.	16691602	16691621	14579722	14579741	5	5	AACA	4				16691602-16691621-AACA	14579722-14579741-AACA
chrY	.	16692947	16692962	14581067	14581082	4	4	CAAA	4				16692947-16692962-CAAA	14581067-14581082-CAAA
chrY	.	16697341	16697365	14585461	14585485	4	4	AAAAC	5				16697341-16697365-AAAAC	14585461-14585485-AAAAC
chrY	.	16710764	16710791	14598884	14598911	14	14	TA	2		strict		16710764-16710791-TA	14598884-14598911-TA
chrY	.	16710819	16710842	14598939	14598962	11	11	TG	2				16710819-16710842-TG	14598939-14598962-TG
chrY	.	16710917	16710932	14599037	14599052	7	7	TA	2				16710917-16710932-TA	14599037-14599052-TA
chrY	.	16711036	16711053	14599156	14599173	8	8	TA	2				16711036-16711053-TA	14599156-14599173-TA
chrY	.	16711067	16711078	14599187	14599198	6	6	TA	2				16711067-16711078-TA	14599187-14599198-TA
chrY	.	16711091	16711104	14599211	14599224	7	7	TG	2		strict		16711091-16711104-TG	14599211-14599224-TG
chrY	.	16711108	16711119	14599228	14599239	6	6	AT	2		strict		16711108-16711119-AT	14599228-14599239-AT
chrY	.	16711851	16711862	14599971	14599982	6	6	AC	2		strict		16711851-16711862-AC	14599971-14599982-AC
chrY	.	16712053	16712069	14600173	14600189	8	8	TA	2				16712053-16712069-TA	14600173-14600189-TA
chrY	.	16712139	16712150	14600259	14600270	6	6	TG	2		strict		16712139-16712150-TG	14600259-14600270-TG
chrY	.	16712332	16712348	14600452	14600468	8	8	TA	2				16712332-16712348-TA	14600452-14600468-TA
chrY	.	16717385	16717398	14605505	14605518	7	7	TA	2				16717385-16717398-TA	14605505-14605518-TA
chrY	.	16718689	16718700	14606809	14606820	6	6	AT	2		strict		16718689-16718700-AT	14606809-14606820-AT
chrY	.	16723436	16723471	14611556	14611591	9	9	TTTA	4		strict		16723436-16723471-TTTA	14611556-14611591-TTTA
chrY	.	16725226	16725249	14613346	14613369	4	4	AAACAA	6		strict		16725226-16725249-AAACAA	14613346-14613369-AAACAA
chrY	.	16725296	16725319	14613416	14613439	6	6	GTTT	4				16725296-16725319-GTTT	14613416-14613439-GTTT
chrY	.	16737403	16737426	14625523	14625546	11	11	GT	2				16737403-16737426-GT	14625523-14625546-GT
chrY	.	16740086	16740101	14628206	14628221	4	4	TTTG	4		strict		16740086-16740101-TTTG	14628206-14628221-TTTG
chrY	.	16746548	16746579	14634668	14634699	13	13	GT	2				16746548-16746579-GT	14634668-14634699-GT
chrY	.	16747443	16747482	14635563	14635602	10	10	TTTA	4		strict		16747443-16747482-TTTA	14635563-14635602-TTTA
chrY	.	16749741	16749764	14637861	14637884	12	12	TG	2				16749741-16749764-TG	14637861-14637884-TG
chrY	.	16760288	16760299	14648408	14648419	3	3	AATA	4		strict		16760288-16760299-AATA	14648408-14648419-AATA
chrY	.	16764828	16764843	14652948	14652963	7	7	CA	2				16764828-16764843-CA	14652948-14652963-CA
chrY	.	16764921	16764932	14653041	14653052	6	6	TA	2		strict		16764921-16764932-TA	14653041-14653052-TA
chrY	.	16765132	16765145	14653252	14653265	7	7	GT	2				16765132-16765145-GT	14653252-14653265-GT
chrY	.	16765166	16765187	14653286	14653307	9	9	TG	2				16765166-16765187-TG	14653286-14653307-TG
chrY	.	16766665	16766676	14654785	14654796	6	6	TC	2				16766665-16766676-TC	14654785-14654796-TC
chrY	.	16779340	16779351	14667460	14667471	6	6	AC	2		strict		16779340-16779351-AC	14667460-14667471-AC
chrY	.	16786097	16786121	14674217	14674241	5	5	AAAAT	5		strict		16786097-16786121-AAAAT	14674217-14674241-AAAAT
chrY	.	16786382	16786400	14674502	14674520	4	4	TGTT	4				16786382-16786400-TGTT	14674502-14674520-TGTT
chrY	.	16813070	16813111	14701190	14701231	19	19	CA	2				16813070-16813111-CA	14701190-14701231-CA
chrY	.	16813862	16813892	14701982	14702012	7	7	TTTA	4				16813862-16813892-TTTA	14701982-14702012-TTTA
chrY	.	16818288	16818299	14706408	14706419	3	3	TTTG	4		strict		16818288-16818299-TTTG	14706408-14706419-TTTG
chrY	.	16818678	16818701	14706798	14706821	12	12	AT	2				16818678-16818701-AT	14706798-14706821-AT
chrY	.	16818972	16819013	14707092	14707133	21	21	TA	2		strict		16818972-16819013-TA	14707092-14707133-TA
chrY	.	16819298	16819309	14707418	14707429	6	6	TG	2				16819298-16819309-TG	14707418-14707429-TG
chrY	.	16826001	16826014	14714121	14714134	7	7	TG	2		strict		16826001-16826014-TG	14714121-14714134-TG
chrY	.	16829447	16829466	14717567	14717586	4	4	AAAC	4				16829447-16829466-AAAC	14717567-14717586-AAAC
chrY	.	16833656	16833689	14721776	14721809	17	17	AC	2				16833656-16833689-AC	14721776-14721809-AC
chrY	.	16836494	16836518	14724614	14724638	4	4	CTTTT	5				16836494-16836518-CTTTT	14724614-14724638-CTTTT
chrY	.	16838958	16838982	14727078	14727102	6	6	AAAG	4				16838958-16838982-AAAG	14727078-14727102-AAAG
chrY	.	16842868	16842911	14730988	14731031	22	22	TG	2		strict		16842868-16842911-TG	14730988-14731031-TG
chrY	.	16850977	16850994	14739097	14739114	5	5	TAT	3				16850977-16850994-TAT	14739097-14739114-TAT
chrY	.	16851639	16851665	14739759	14739785	8	8	ATT	3				16851639-16851665-ATT	14739759-14739785-ATT
chrY	.	16854374	16854385	14742494	14742505	6	6	AC	2		strict		16854374-16854385-AC	14742494-14742505-AC
chrY	.	16854471	16854487	14742591	14742607	7	7	TA	2				16854471-16854487-TA	14742591-14742607-TA
chrY	.	16865013	16865032	14753133	14753152	4	4	TATTT	5		strict		16865013-16865032-TATTT	14753133-14753152-TATTT
chrY	.	16866254	16866289	14754374	14754409	5	5	AAAT	4				16866254-16866289-AAAT	14754374-14754409-AAAT
chrY	.	16867733	16867748	14755853	14755868	3	3	AAAT	4				16867733-16867748-AAAT	14755853-14755868-AAAT
chrY	.	16869042	16869055	14757162	14757175	7	7	TG	2		strict		16869042-16869055-TG	14757162-14757175-TG
chrY	.	16887362	16887379	14775482	14775499	9	9	AC	2				16887362-16887379-AC	14775482-14775499-AC
chrY	.	16888057	16888098	14776177	14776218	6	6	TAAATA	6				16888057-16888098-TAAATA	14776177-14776218-TAAATA
chrY	.	16889915	16889958	14778035	14778078	11	11	ATAA	4				16889915-16889958-ATAA	14778035-14778078-ATAA
chrY	.	16891433	16891448	14779553	14779568	4	4	GCCA	4		strict		16891433-16891448-GCCA	14779553-14779568-GCCA
chrY	.	16898889	16898912	14787009	14787032	6	6	TTAT	4		strict		16898889-16898912-TTAT	14787009-14787032-TTAT
chrY	.	16902289	16902304	14790409	14790424	8	8	TG	2				16902289-16902304-TG	14790409-14790424-TG
chrY	.	16902693	16902710	14790813	14790830	8	8	AC	2				16902693-16902710-AC	14790813-14790830-AC
chrY	.	16904732	16904771	14792852	14792891	20	20	GT	2				16904732-16904771-GT	14792852-14792891-GT
chrY	.	16918020	16918043	14806140	14806163	4	4	CAAAAA	6		strict		16918020-16918043-CAAAAA	14806140-14806163-CAAAAA
chrY	.	16921350	16921383	14809470	14809503	6	6	AAAAC	5				16921350-16921383-AAAAC	14809470-14809503-AAAAC
chrY	.	16937536	16937547	14825656	14825667	6	6	TC	2		strict		16937536-16937547-TC	14825656-14825667-TC
chrY	.	16940206	16940233	14828326	14828353	11	11	TA	2				16940206-16940233-TA	14828326-14828353-TA
chrY	.	16941389	16941410	14829509	14829530	11	11	GT	2				16941389-16941410-GT	14829509-14829530-GT
chrY	.	16944100	16944115	14832220	14832235	4	4	TTTG	4				16944100-16944115-TTTG	14832220-14832235-TTTG
chrY	.	16947558	16947585	14835678	14835705	5	5	GAAG	4				16947558-16947585-GAAG	14835678-14835705-GAAG
chrY	.	16954168	16954189	14842288	14842309	10	10	AC	2				16954168-16954189-AC	14842288-14842309-AC
chrY	.	16957278	16957291	14845398	14845411	7	7	TG	2		strict		16957278-16957291-TG	14845398-14845411-TG
chrY	.	16957755	16957774	14845875	14845894	10	10	AT	2		strict		16957755-16957774-AT	14845875-14845894-AT
chrY	.	16960656	16960681	14848776	14848801	12	12	AC	2				16960656-16960681-AC	14848776-14848801-AC
chrY	.	16962684	16962715	14850804	14850835	7	7	TTCC	4				16962684-16962715-TTCC	14850804-14850835-TTCC
chrY	.	16966177	16966190	14854297	14854310	7	7	TG	2				16966177-16966190-TG	14854297-14854310-TG
chrY	.	17000020	17000035	14888140	14888155	4	4	AGGC	4				17000020-17000035-AGGC	14888140-14888155-AGGC
chrY	.	17007093	17007106	14895213	14895226	7	7	TA	2				17007093-17007106-TA	14895213-14895226-TA
chrY	.	17007111	17007136	14895231	14895256	12	12	CA	2				17007111-17007136-CA	14895231-14895256-CA
chrY	.	17009802	17009819	14897922	14897939	9	9	AC	2				17009802-17009819-AC	14897922-14897939-AC
chrY	.	17012787	17012810	14900907	14900930	12	12	AT	2		strict		17012787-17012810-AT	14900907-14900930-AT
chrY	.	17014811	17014834	14902931	14902954	6	6	TAAA	4		strict		17014811-17014834-TAAA	14902931-14902954-TAAA
chrY	.	17019321	17019332	14907441	14907452	4	4	AGG	3		strict		17019321-17019332-AGG	14907441-14907452-AGG
chrY	.	17019614	17019643	14907734	14907763	6	6	AAAAC	5		strict		17019614-17019643-AAAAC	14907734-14907763-AAAAC
chrY	.	17020371	17020390	14908491	14908510	9	9	TC	2				17020371-17020390-TC	14908491-14908510-TC
chrY	.	17028700	17028719	14916820	14916839	9	9	AT	2				17028700-17028719-AT	14916820-14916839-AT
chrY	.	17037229	17037252	14925349	14925372	5	5	TTTG	4				17037229-17037252-TTTG	14925349-14925372-TTTG
chrY	.	17045891	17045904	14934011	14934024	7	7	TA	2				17045891-17045904-TA	14934011-14934024-TA
chrY	.	17056927	17056962	14945047	14945082	12	12	ATA	3		strict		17056927-17056962-ATA	14945047-14945082-ATA
chrY	.	17072494	17072517	14960614	14960637	4	4	TTTTCT	6		strict		17072494-17072517-TTTTCT	14960614-14960637-TTTTCT
chrY	.	17074140	17074159	14962260	14962279	9	9	TG	2				17074140-17074159-TG	14962260-14962279-TG
chrY	.	17081201	17081218	14969321	14969338	9	9	CA	2		strict		17081201-17081218-CA	14969321-14969338-CA
chrY	.	17081220	17081327	14969340	14969447	50	50	TA	2				17081220-17081327-TA	14969340-14969447-TA
chrY	.	17086603	17086646	14974723	14974766	22	22	AT	2				17086603-17086646-AT	14974723-14974766-AT
chrY	.	17087048	17087071	14975168	14975191	11	11	AG	2				17087048-17087071-AG	14975168-14975191-AG
chrY	.	17093294	17093317	14981414	14981437	10	10	AT	2				17093294-17093317-AT	14981414-14981437-AT
chrY	.	17093357	17093368	14981477	14981488	6	6	AT	2		strict		17093357-17093368-AT	14981477-14981488-AT
chrY	.	17106926	17106939	14995046	14995059	7	7	AC	2		strict		17106926-17106939-AC	14995046-14995059-AC
chrY	.	17107982	17108001	14996102	14996121	5	5	TCCC	4		strict		17107982-17108001-TCCC	14996102-14996121-TCCC
chrY	.	17109092	17109141	14997212	14997261	25	25	AC	2				17109092-17109141-AC	14997212-14997261-AC
chrY	.	17113491	17113510	15001611	15001630	4	4	CAAAA	5				17113491-17113510-CAAAA	15001611-15001630-CAAAA
chrY	.	17114686	17114723	15002806	15002843	19	19	AC	2				17114686-17114723-AC	15002806-15002843-AC
chrY	.	17118069	17118084	15006189	15006204	4	4	CATA	4				17118069-17118084-CATA	15006189-15006204-CATA
chrY	.	17131367	17131386	15019487	15019506	9	9	TC	2				17131367-17131386-TC	15019487-15019506-TC
chrY	.	17138683	17138698	15026803	15026818	4	4	TTTG	4		strict		17138683-17138698-TTTG	15026803-15026818-TTTG
chrY	.	17146560	17146571	15034680	15034691	3	3	AAAT	4		strict		17146560-17146571-AAAT	15034680-15034691-AAAT
chrY	.	17147173	17147196	15035293	15035316	6	6	TTTG	4		strict		17147173-17147196-TTTG	15035293-15035316-TTTG
chrY	.	17158317	17158339	15046437	15046459	5	5	TTTG	4				17158317-17158339-TTTG	15046437-15046459-TTTG
chrY	.	17171438	17171449	15059558	15059569	6	6	TG	2		strict		17171438-17171449-TG	15059558-15059569-TG
chrY	.	17172010	17172021	15060130	15060141	6	6	GT	2		strict		17172010-17172021-GT	15060130-15060141-GT
chrY	.	17180154	17180199	15068274	15068319	23	23	AC	2				17180154-17180199-AC	15068274-15068319-AC
chrY	.	17192853	17192868	15080973	15080988	8	8	TG	2				17192853-17192868-TG	15080973-15080988-TG
chrY	.	17192971	17192998	15081091	15081118	14	14	AC	2				17192971-17192998-AC	15081091-15081118-AC
chrY	.	17193270	17193281	15081390	15081401	6	6	TA	2		strict		17193270-17193281-TA	15081390-15081401-TA
chrY	.	17193768	17193793	15081888	15081913	13	13	AC	2				17193768-17193793-AC	15081888-15081913-AC
chrY	.	17195776	17195806	15083896	15083926	4	4	TTTAT	5				17195776-17195806-TTTAT	15083896-15083926-TTTAT
chrY	.	17196629	17196647	15084749	15084767	4	4	GGAA	4				17196629-17196647-GGAA	15084749-15084767-GGAA
chrY	.	17196648	17196667	15084768	15084787	9	9	AG	2				17196648-17196667-AG	15084768-15084787-AG
chrY	.	17197839	17197850	15085959	15085970	3	3	AAAC	4		strict		17197839-17197850-AAAC	15085959-15085970-AAAC
chrY	.	17198445	17198460	15086565	15086580	4	4	AGGA	4		strict		17198445-17198460-AGGA	15086565-15086580-AGGA
chrY	.	17198462	17198497	15086582	15086617	18	18	AG	2		strict		17198462-17198497-AG	15086582-15086617-AG
chrY	.	17208370	17208381	15096490	15096501	3	3	TCCC	4		strict		17208370-17208381-TCCC	15096490-15096501-TCCC
chrY	.	17215904	17215934	15104024	15104054	6	6	TTTCT	5				17215904-17215934-TTTCT	15104024-15104054-TTTCT
chrY	.	17218035	17218049	15106155	15106169	5	5	ATT	3				17218035-17218049-ATT	15106155-15106169-ATT
chrY	.	17223371	17223382	15111491	15111502	3	3	TATT	4		strict		17223371-17223382-TATT	15111491-15111502-TATT
chrY	.	17232582	17232599	15120702	15120719	6	6	TGT	3		strict		17232582-17232599-TGT	15120702-15120719-TGT
chrY	.	17235505	17235522	15123625	15123642	6	6	ATA	3		strict		17235505-17235522-ATA	15123625-15123642-ATA
chrY	.	17239291	17239334	15127411	15127454	20	20	TA	2				17239291-17239334-TA	15127411-15127454-TA
chrY	.	17242979	17243014	15131099	15131134	18	18	AC	2		strict		17242979-17243014-AC	15131099-15131134-AC
chrY	.	17250373	17250389	15138493	15138509	8	8	TC	2				17250373-17250389-TC	15138493-15138509-TC
chrY	.	17252977	17252988	15141097	15141108	6	6	AG	2				17252977-17252988-AG	15141097-15141108-AG
chrY	.	17264844	17264888	15152964	15153008	15	15	TTA	3		strict		17264844-17264888-TTA	15152964-15153008-TTA
chrY	.	17273517	17273564	15161637	15161684	10	10	GATG	4				17273517-17273564-GATG	15161637-15161684-GATG
chrY	.	17273581	17273604	15161701	15161724	5	5	ATGA	4				17273581-17273604-ATGA	15161701-15161724-ATGA
chrY	.	17273652	17273663	15161772	15161783	3	3	ATAG	4		strict		17273652-17273663-ATAG	15161772-15161783-ATAG
chrY	DYS390	17274947	17275042	15163067	15163162	24	24	TAGA, CAGA	4	TAGA		Minimal, PowerPlex_Y, Yfiler, PowerPlex_Y23, Yfiler_Plus	DYS390	DYS390
chrY	.	17275759	17275828	15163879	15163948	12	12	AAGGG	5				17275759-17275828-AAGGG	15163879-15163948-AAGGG
chrY	.	17275836	17275865	15163956	15163985	6	6	AAGCA	5		strict		17275836-17275865-AAGCA	15163956-15163985-AAGCA
chrY	.	17277409	17277432	15165529	15165552	4	4	AAAT	4				17277409-17277432-AAAT	15165529-15165552-AAAT
chrY	.	17277482	17277521	15165602	15165641	20	20	CA	2				17277482-17277521-CA	15165602-15165641-CA
chrY	.	17281240	17281259	15169360	15169379	6	6	TGT	3				17281240-17281259-TGT	15169360-15169379-TGT
chrY	.	17281267	17281286	15169387	15169406	5	5	TGTT	4		strict		17281267-17281286-TGTT	15169387-15169406-TGTT
chrY	.	17282433	17282452	15170553	15170572	4	4	ATAG	4				17282433-17282452-ATAG	15170553-15170572-ATAG
chrY	.	17287993	17288008	15176113	15176128	4	4	AAGG	4		strict		17287993-17288008-AAGG	15176113-15176128-AAGG
chrY	.	17290612	17290627	15178732	15178747	7	7	GA	2				17290612-17290627-GA	15178732-15178747-GA
chrY	.	17291147	17291162	15179267	15179282	4	4	AATT	4		strict		17291147-17291162-AATT	15179267-15179282-AATT
chrY	.	17291570	17291581	15179690	15179701	4	4	TGT	3		strict		17291570-17291581-TGT	15179690-15179701-TGT
chrY	.	17292455	17292466	15180575	15180586	3	3	AAAT	4		strict		17292455-17292466-AAAT	15180575-15180586-AAAT
chrY	.	17298993	17299016	15187113	15187136	5	5	AGAT	4				17298993-17299016-AGAT	15187113-15187136-AGAT
chrY	.	17299981	17299996	15188101	15188116	4	4	TGGA	4		strict		17299981-17299996-TGGA	15188101-15188116-TGGA
chrY	.	17303537	17303548	15191657	15191668	3	3	TTTA	4		strict		17303537-17303548-TTTA	15191657-15191668-TTTA
chrY	DYS511	17304923	17304958	15193043	15193078	9	9	GATA	4		strict		DYS511	DYS511
chrY	.	17307181	17307270	15195301	15195390	14	14	CATTG	5				17307181-17307270-CATTG	15195301-15195390-CATTG
chrY	.	17309544	17309563	15197664	15197683	5	5	TTTG	4		strict		17309544-17309563-TTTG	15197664-15197683-TTTG
chrY	DYS717	17313245	17313324	15201365	15201444	16	16	GTACT, GTATT	5	GTATT			DYS717	DYS717
chrY	.	17317721	17317766	15205841	15205886	23	23	CA	2				17317721-17317766-CA	15205841-15205886-CA
chrY	.	17320052	17320067	15208172	15208187	4	4	GAAG	4		strict		17320052-17320067-GAAG	15208172-15208187-GAAG
chrY	.	17321939	17321954	15210059	15210074	7	7	CA	2				17321939-17321954-CA	15210059-15210074-CA
chrY	.	17322455	17322470	15210575	15210590	4	4	GAGG	4		strict		17322455-17322470-GAGG	15210575-15210590-GAGG
chrY	.	17322829	17322842	15210949	15210962	7	7	AG	2		strict		17322829-17322842-AG	15210949-15210962-AG
chrY	.	17323082	17323101	15211202	15211221	9	9	GA	2				17323082-17323101-GA	15211202-15211221-GA
chrY	.	17323270	17323321	15211390	15211441	13	13	GAAG	4		strict		17323270-17323321-GAAG	15211390-15211441-GAAG
chrY	.	17323326	17323345	15211446	15211465	4	4	GAGG	4				17323326-17323345-GAGG	15211446-15211465-GAGG
chrY	.	17323361	17323374	15211481	15211494	7	7	AG	2				17323361-17323374-AG	15211481-15211494-AG
chrY	.	17323855	17323868	15211975	15211988	7	7	GA	2		strict		17323855-17323868-GA	15211975-15211988-GA
chrY	.	17324290	17324301	15212410	15212421	3	3	AGGA	4		strict		17324290-17324301-AGGA	15212410-15212421-AGGA
chrY	.	17324342	17324359	15212462	15212479	8	8	AG	2				17324342-17324359-AG	15212462-15212479-AG
chrY	.	17329848	17329869	15217968	15217989	11	11	AC	2		strict		17329848-17329869-AC	15217968-15217989-AC
chrY	.	17330114	17330137	15218234	15218257	5	5	TTAA	4				17330114-17330137-TTAA	15218234-15218257-TTAA
chrY	.	17334469	17334480	15222589	15222600	3	3	TGTT	4		strict		17334469-17334480-TGTT	15222589-15222600-TGTT
chrY	.	17339556	17339567	15227676	15227687	6	6	TG	2				17339556-17339567-TG	15227676-15227687-TG
chrY	.	17346313	17346324	15234433	15234444	6	6	TG	2		strict		17346313-17346324-TG	15234433-15234444-TG
chrY	.	17362398	17362413	15250518	15250533	4	4	ATAG	4		strict		17362398-17362413-ATAG	15250518-15250533-ATAG
chrY	.	17362443	17362474	15250563	15250594	14	14	AC	2				17362443-17362474-AC	15250563-15250594-AC
chrY	.	17364711	17364736	15252831	15252856	6	6	AGAT	4				17364711-17364736-AGAT	15252831-15252856-AGAT
chrY	.	17366291	17366306	15254411	15254426	7	7	AG	2				17366291-17366306-AG	15254411-15254426-AG
chrY	.	17378156	17378171	15266276	15266291	7	7	AG	2				17378156-17378171-AG	15266276-15266291-AG
chrY	.	17382969	17382980	15271089	15271100	6	6	TG	2		strict		17382969-17382980-TG	15271089-15271100-TG
chrY	.	17383034	17383045	15271154	15271165	6	6	AT	2		strict		17383034-17383045-AT	15271154-15271165-AT
chrY	.	17387259	17387270	15275379	15275390	6	6	TA	2				17387259-17387270-TA	15275379-15275390-TA
chrY	.	17387295	17387318	15275415	15275438	12	12	TA	2				17387295-17387318-TA	15275415-15275438-TA
chrY	.	17391901	17391916	15280021	15280036	4	4	ATTG	4		strict		17391901-17391916-ATTG	15280021-15280036-ATTG
chrY	.	17395761	17395783	15283881	15283903	4	4	AATAA	5				17395761-17395783-AATAA	15283881-15283903-AATAA
chrY	.	17399933	17399964	15288053	15288084	8	8	TTAT	4				17399933-17399964-TTAT	15288053-15288084-TTAT
chrY	.	17400282	17400306	15288402	15288426	4	4	TTGTTT	6				17400282-17400306-TTGTTT	15288402-15288426-TTGTTT
chrY	.	17403766	17403801	15291886	15291921	8	8	AAAT	4				17403766-17403801-AAAT	15291886-15291921-AAAT
chrY	.	17407185	17407199	15295305	15295319	6	6	AT	2				17407185-17407199-AT	15295305-15295319-AT
chrY	.	17407218	17407233	15295338	15295353	7	7	AT	2				17407218-17407233-AT	15295338-15295353-AT
chrY	.	17409409	17409426	15297529	15297546	5	5	CCT	3				17409409-17409426-CCT	15297529-15297546-CCT
chrY	.	17412682	17412693	15300802	15300813	3	3	TTTG	4		strict		17412682-17412693-TTTG	15300802-15300813-TTTG
chrY	DYS492	17414337	17414369	15302457	15302489	11	11	TTA	3		strict		DYS492	DYS492
chrY	DYS643	17426012	17426066	15314132	15314186	11	11	CTTTT	5		strict	PowerPlex_Y23	DYS643	DYS643
chrY	.	17441176	17441215	15329296	15329335	20	20	AT	2		strict		17441176-17441215-AT	15329296-15329335-AT
chrY	.	17441226	17441237	15329346	15329357	6	6	AT	2		strict		17441226-17441237-AT	15329346-15329357-AT
chrY	.	17458539	17458554	15346659	15346674	4	4	AAAC	4		strict		17458539-17458554-AAAC	15346659-15346674-AAAC
chrY	.	17463322	17463349	15351442	15351469	14	14	TA	2				17463322-17463349-TA	15351442-15351469-TA
chrY	.	17467081	17467100	15355201	15355220	5	5	TCAA	4		strict		17467081-17467100-TCAA	15355201-15355220-TCAA
chrY	.	17488780	17488795	15376900	15376915	8	8	CA	2				17488780-17488795-CA	15376900-15376915-CA
chrY	.	17492458	17492473	15380578	15380593	7	7	TG	2				17492458-17492473-TG	15380578-15380593-TG
chrY	.	17500223	17500252	15388343	15388372	12	12	CT	2				17500223-17500252-CT	15388343-15388372-CT
chrY	.	17500276	17500291	15388396	15388411	7	7	TC	2				17500276-17500291-TC	15388396-15388411-TC
chrY	.	17528908	17528926	15417028	15417046	4	4	AAAC	4				17528908-17528926-AAAC	15417028-15417046-AAAC
chrY	.	17530761	17530785	15418881	15418905	4	4	GTTTT	5				17530761-17530785-GTTTT	15418881-15418905-GTTTT
chrY	.	17534361	17534376	15422481	15422496	4	4	TTTG	4		strict		17534361-17534376-TTTG	15422481-15422496-TTTG
chrY	.	17543935	17543957	15432055	15432077	7	7	ATA	3				17543935-17543957-ATA	15432055-15432077-ATA
chrY	.	17549618	17549633	15437738	15437753	4	4	TAAC	4		strict		17549618-17549633-TAAC	15437738-15437753-TAAC
chrY	.	17557148	17557167	15445268	15445287	9	9	TC	2				17557148-17557167-TC	15445268-15445287-TC
chrY	.	17561740	17561754	15449860	15449874	5	5	AGC	3				17561740-17561754-AGC	15449860-15449874-AGC
chrY	.	17561799	17561826	15449919	15449946	7	7	TGTT	4		strict		17561799-17561826-TGTT	15449919-15449946-TGTT
chrY	.	17578249	17578274	15466369	15466394	13	13	TG	2		strict		17578249-17578274-TG	15466369-15466394-TG
chrY	.	17578723	17578746	15466843	15466866	5	5	ATTG	4				17578723-17578746-ATTG	15466843-15466866-ATTG
chrY	.	17581951	17581964	15470071	15470084	7	7	AT	2		strict		17581951-17581964-AT	15470071-15470084-AT
chrY	.	17585546	17585560	15473666	15473680	5	5	ATT	3		strict		17585546-17585560-ATT	15473666-15473680-ATT
chrY	.	17596202	17596215	15484322	15484335	7	7	TA	2				17596202-17596215-TA	15484322-15484335-TA
chrY	.	17601564	17601587	15489684	15489707	10	10	AC	2				17601564-17601587-AC	15489684-15489707-AC
chrY	.	17606935	17606954	15495055	15495074	4	4	AAAAC	5		strict		17606935-17606954-AAAAC	15495055-15495074-AAAAC
chrY	.	17609639	17609657	15497759	15497777	3	3	TTTTA	5				17609639-17609657-TTTTA	15497759-15497777-TTTTA
chrY	.	17620804	17620818	15508924	15508938	5	5	AAT	3		strict		17620804-17620818-AAT	15508924-15508938-AAT
chrY	.	17630534	17630545	15518654	15518665	3	3	TTCT	4		strict		17630534-17630545-TTCT	15518654-15518665-TTCT
chrY	.	17632614	17632627	15520734	15520747	7	7	GT	2				17632614-17632627-GT	15520734-15520747-GT
chrY	.	17632666	17632689	15520786	15520809	11	11	AC	2				17632666-17632689-AC	15520786-15520809-AC
chrY	.	17632713	17632728	15520833	15520848	8	8	TA	2				17632713-17632728-TA	15520833-15520848-TA
chrY	.	17633063	17633074	15521183	15521194	6	6	AT	2				17633063-17633074-AT	15521183-15521194-AT
chrY	.	17634452	17634467	15522572	15522587	4	4	TATT	4		strict		17634452-17634467-TATT	15522572-15522587-TATT
chrY	.	17637639	17637680	15525759	15525800	21	21	AC	2		strict		17637639-17637680-AC	15525759-15525800-AC
chrY	DYS638	17645491	17645534	15533611	15533654	11	11	TTTA	4		strict		DYS638	DYS638
chrY	.	17646908	17646934	15535028	15535054	6	6	AAAT	4				17646908-17646934-AAAT	15535028-15535054-AAAT
chrY	.	17648473	17648492	15536593	15536612	4	4	AAAAT	5		strict		17648473-17648492-AAAAT	15536593-15536612-AAAAT
chrY	.	17651558	17651573	15539678	15539693	4	4	AAAC	4		strict		17651558-17651573-AAAC	15539678-15539693-AAAC
chrY	.	17652132	17652153	15540252	15540273	10	10	TG	2				17652132-17652153-TG	15540252-15540273-TG
chrY	.	17653705	17653728	15541825	15541848	8	8	TTG	3		strict		17653705-17653728-TTG	15541825-15541848-TTG
chrY	.	17662162	17662233	15550282	15550353	17	17	GATA	4				17662162-17662233-GATA	15550282-15550353-GATA
chrY	.	17662245	17662289	15550365	15550409	11	11	GATG	4				17662245-17662289-GATG	15550365-15550409-GATG
chrY	.	17662536	17662563	15550656	15550683	7	7	GGAT	4		strict		17662536-17662563-GGAT	15550656-15550683-GGAT
chrY	.	17663227	17663256	15551347	15551376	5	5	TTTTG	5				17663227-17663256-TTTTG	15551347-15551376-TTTTG
chrY	.	17664676	17664691	15552796	15552811	4	4	TTTG	4				17664676-17664691-TTTG	15552796-15552811-TTTG
chrY	.	17668505	17668543	15556625	15556663	8	8	TGTT	4				17668505-17668543-TGTT	15556625-15556663-TGTT
chrY	.	17669701	17669730	15557821	15557850	15	15	AT	2		strict		17669701-17669730-AT	15557821-15557850-AT
chrY	.	17671195	17671214	15559315	15559334	4	4	AAAAC	5		strict		17671195-17671214-AAAAC	15559315-15559334-AAAAC
chrY	.	17691240	17691251	15579360	15579371	6	6	TG	2				17691240-17691251-TG	15579360-15579371-TG
chrY	.	17692385	17692398	15580505	15580518	7	7	AG	2		strict		17692385-17692398-AG	15580505-15580518-AG
chrY	.	17703256	17703307	15591376	15591427	12	12	AAAG	4				17703256-17703307-AAAG	15591376-15591427-AAAG
chrY	.	17704569	17704583	15592689	15592703	5	5	TAT	3				17704569-17704583-TAT	15592689-15592703-TAT
chrY	.	17728914	17728931	15617034	15617051	8	8	AT	2				17728914-17728931-AT	15617034-15617051-AT
chrY	.	17733554	17733597	15621674	15621717	11	11	AATA	4		strict		17733554-17733597-AATA	15621674-15621717-AATA
chrY	.	17745206	17745234	15633326	15633354	5	5	AAAAT	5				17745206-17745234-AAAAT	15633326-15633354-AAAAT
chrY	.	17750771	17750786	15638891	15638906	3	3	TTTG	4				17750771-17750786-TTTG	15638891-15638906-TTTG
chrY	.	17756416	17756440	15644536	15644560	5	5	AAAAC	5				17756416-17756440-AAAAC	15644536-15644560-AAAAC
chrY	.	17764069	17764096	15652189	15652216	7	7	AATT	4		strict		17764069-17764096-AATT	15652189-15652216-AATT
chrY	.	17765536	17765547	15653656	15653667	6	6	GA	2				17765536-17765547-GA	15653656-15653667-GA
chrY	.	17770299	17770322	15658419	15658442	6	6	AAAT	4		strict		17770299-17770322-AAAT	15658419-15658442-AAAT
chrY	.	17774670	17774689	15662790	15662809	4	4	ATTT	4				17774670-17774689-ATTT	15662790-15662809-ATTT
chrY	.	17781267	17781282	15669387	15669402	4	4	TCTT	4		strict		17781267-17781282-TCTT	15669387-15669402-TCTT
chrY	.	17781484	17781574	15669604	15669694	18	18	TTTTA	5				17781484-17781574-TTTTA	15669604-15669694-TTTTA
chrY	.	17782706	17782720	15670826	15670840	5	5	TTA	3		strict		17782706-17782720-TTA	15670826-15670840-TTA
chrY	.	17790412	17790436	15678532	15678556	5	5	AAAAC	5		strict		17790412-17790436-AAAAC	15678532-15678556-AAAAC
chrY	.	17790594	17790607	15678714	15678727	7	7	AC	2		strict		17790594-17790607-AC	15678714-15678727-AC
chrY	.	17791354	17791379	15679474	15679499	5	5	CAAA	4				17791354-17791379-CAAA	15679474-15679499-CAAA
chrY	.	17793823	17793866	15681943	15681986	11	11	TATC	4		strict		17793823-17793866-TATC	15681943-15681986-TATC
chrY	.	17793962	17793980	15682082	15682100	3	3	AATCT	5				17793962-17793980-AATCT	15682082-15682100-AATCT
chrY	.	17802838	17802849	15690958	15690969	6	6	TA	2		strict		17802838-17802849-TA	15690958-15690969-TA
chrY	.	17805524	17805557	15693644	15693677	16	16	GT	2				17805524-17805557-GT	15693644-15693677-GT
chrY	.	17808375	17808386	15696495	15696506	3	3	TTTA	4		strict		17808375-17808386-TTTA	15696495-15696506-TTTA
chrY	.	17815548	17815559	15703668	15703679	6	6	AC	2		strict		17815548-17815559-AC	15703668-15703679-AC
chrY	.	17815788	17815815	15703908	15703935	14	14	GA	2				17815788-17815815-GA	15703908-15703935-GA
chrY	.	17816064	17816097	15704184	15704217	17	17	TA	2		strict		17816064-17816097-TA	15704184-15704217-TA
chrY	.	17819938	17819955	15708058	15708075	9	9	TG	2		strict		17819938-17819955-TG	15708058-15708075-TG
chrY	.	17832646	17832679	15720766	15720799	16	16	AC	2				17832646-17832679-AC	15720766-15720799-AC
chrY	.	17841329	17841382	15729449	15729502	26	26	AC	2				17841329-17841382-AC	15729449-15729502-AC
chrY	.	17850310	17850327	15738430	15738447	6	6	ATA	3		strict		17850310-17850327-ATA	15738430-15738447-ATA
chrY	.	17862541	17862562	15750661	15750682	11	11	TG	2		strict		17862541-17862562-TG	15750661-15750682-TG
chrY	.	17863388	17863419	15751508	15751539	5	5	TTTTG	5				17863388-17863419-TTTTG	15751508-15751539-TTTTG
chrY	.	17864221	17864264	15752341	15752384	11	11	AAAT	4				17864221-17864264-AAAT	15752341-15752384-AAAT
chrY	.	17875170	17875189	15763290	15763309	9	9	TA	2				17875170-17875189-TA	15763290-15763309-TA
chrY	.	17876124	17876138	15764244	15764258	5	5	TTA	3		strict		17876124-17876138-TTA	15764244-15764258-TTA
chrY	.	17889163	17889178	15777283	15777298	7	7	CT	2				17889163-17889178-CT	15777283-15777298-CT
chrY	.	17890595	17890625	15778715	15778745	6	6	TTTAT	5				17890595-17890625-TTTAT	15778715-15778745-TTTAT
chrY	.	17892700	17892718	15780820	15780838	4	4	TATT	4				17892700-17892718-TATT	15780820-15780838-TATT
chrY	.	17897829	17897840	15785949	15785960	6	6	CA	2				17897829-17897840-CA	15785949-15785960-CA
chrY	.	17898057	17898080	15786177	15786200	7	7	TTA	3				17898057-17898080-TTA	15786177-15786200-TTA
chrY	.	17908723	17908737	15796843	15796857	6	6	AC	2				17908723-17908737-AC	15796843-15796857-AC
chrY	.	17912315	17912350	15800435	15800470	11	11	TAA	3				17912315-17912350-TAA	15800435-15800470-TAA
chrY	.	17912994	17913011	15801114	15801131	5	5	GAG	3				17912994-17913011-GAG	15801114-15801131-GAG
chrY	.	17914219	17914248	15802339	15802368	15	15	TA	2		strict		17914219-17914248-TA	15802339-15802368-TA
chrY	.	17926586	17926601	15814706	15814721	4	4	AAGG	4		strict		17926586-17926601-AAGG	15814706-15814721-AAGG
chrY	.	17939827	17939850	15827947	15827970	7	7	TTG	3				17939827-17939850-TTG	15827947-15827970-TTG
chrY	.	17939965	17939988	15828085	15828108	4	4	TTAT	4				17939965-17939988-TTAT	15828085-15828108-TTAT
chrY	.	17940772	17940815	15828892	15828935	10	10	TAAA	4				17940772-17940815-TAAA	15828892-15828935-TAAA
chrY	.	17950826	17950879	15838946	15838999	27	27	AT	2				17950826-17950879-AT	15838946-15838999-AT
chrY	.	17951467	17951492	15839587	15839612	13	13	CA	2		strict		17951467-17951492-CA	15839587-15839612-CA
chrY	.	17971651	17971682	15859771	15859802	10	10	AAC	3				17971651-17971682-AAC	15859771-15859802-AAC
chrY	.	17979379	17979406	15867499	15867526	11	11	AC	2				17979379-17979406-AC	15867499-15867526-AC
chrY	.	17983977	17983992	15872097	15872112	3	3	TTTG	4				17983977-17983992-TTTG	15872097-15872112-TTTG
chrY	.	17996128	17996167	15884248	15884287	20	20	AC	2				17996128-17996167-AC	15884248-15884287-AC
chrY	.	18006421	18006445	15894541	15894565	5	5	GTTTT	5				18006421-18006445-GTTTT	15894541-15894565-GTTTT
chrY	.	18006682	18006721	15894802	15894841	13	13	TTA	3				18006682-18006721-TTA	15894802-15894841-TTA
chrY	.	18017109	18017152	15905229	15905272	22	22	AT	2		strict		18017109-18017152-AT	15905229-15905272-AT
chrY	.	18019250	18019265	15907370	15907385	4	4	CAAA	4				18019250-18019265-CAAA	15907370-15907385-CAAA
chrY	.	18019517	18019532	15907637	15907652	8	8	TA	2		strict		18019517-18019532-TA	15907637-15907652-TA
chrY	.	18022156	18022169	15910276	15910289	7	7	TA	2				18022156-18022169-TA	15910276-15910289-TA
chrY	.	18022596	18022615	15910716	15910735	9	9	GT	2				18022596-18022615-GT	15910716-15910735-GT
chrY	.	18028705	18028794	15916825	15916914	15	15	ATACA	5				18028705-18028794-ATACA	15916825-15916914-ATACA
chrY	.	18043103	18043128	15931223	15931248	13	13	AC	2		strict		18043103-18043128-AC	15931223-15931248-AC
chrY	.	18048724	18048762	15936844	15936882	12	12	TGA	3				18048724-18048762-TGA	15936844-15936882-TGA
chrY	.	18050049	18050086	15938169	15938206	19	19	AT	2				18050049-18050086-AT	15938169-15938206-AT
chrY	.	18060237	18060248	15948357	15948368	6	6	CA	2				18060237-18060248-CA	15948357-15948368-CA
chrY	.	18067402	18067481	15955522	15955601	17	17	AGAA	4				18067402-18067481-AGAA	15955522-15955601-AGAA
chrY	.	18070662	18070685	15958782	15958805	12	12	TG	2				18070662-18070685-TG	15958782-15958805-TG
chrY	.	18083147	18083168	15971267	15971288	11	11	TG	2		strict		18083147-18083168-TG	15971267-15971288-TG
chrY	.	18085156	18085175	15973276	15973295	4	4	AAAAG	5		strict		18085156-18085175-AAAAG	15973276-15973295-AAAAG
chrY	.	18101594	18101623	15989714	15989743	15	15	AC	2		strict		18101594-18101623-AC	15989714-15989743-AC
chrY	.	18107568	18107582	15995688	15995702	5	5	TCT	3				18107568-18107582-TCT	15995688-15995702-TCT
chrY	.	18127405	18127427	16015525	16015547	5	5	TTTG	4				18127405-18127427-TTTG	16015525-16015547-TTTG
chrY	.	18137234	18137255	16025354	16025375	10	10	TG	2				18137234-18137255-TG	16025354-16025375-TG
chrY	.	18146690	18146705	16034810	16034825	4	4	AAAC	4		strict		18146690-18146705-AAAC	16034810-16034825-AAAC
chrY	.	18150393	18150408	16038513	16038528	4	4	TTTA	4				18150393-18150408-TTTA	16038513-16038528-TTTA
chrY	.	18153618	18153641	16041738	16041761	4	4	TTTTTG	6				18153618-18153641-TTTTTG	16041738-16041761-TTTTTG
chrY	.	18155544	18155575	16043664	16043695	7	7	GTTT	4				18155544-18155575-GTTT	16043664-16043695-GTTT
chrY	.	18159161	18159176	16047281	16047296	4	4	AAAC	4		strict		18159161-18159176-AAAC	16047281-16047296-AAAC
chrY	.	18162634	18162656	16050754	16050776	5	5	TGGA	4				18162634-18162656-TGGA	16050754-16050776-TGGA
chrY	.	18165468	18165509	16053588	16053629	14	14	TTA	3		strict		18165468-18165509-TTA	16053588-16053629-TTA
chrY	.	18168373	18168397	16056493	16056517	4	4	TTTA	4				18168373-18168397-TTTA	16056493-16056517-TTTA
chrY	.	18174669	18174696	16062789	16062816	12	12	TA	2				18174669-18174696-TA	16062789-16062816-TA
chrY	.	18179406	18179430	16067526	16067550	4	4	TGTTT	5				18179406-18179430-TGTTT	16067526-16067550-TGTTT
chrY	.	18182745	18182762	16070865	16070882	8	8	TC	2				18182745-18182762-TC	16070865-16070882-TC
chrY	.	18194051	18194080	16082171	16082200	13	13	TG	2				18194051-18194080-TG	16082171-16082200-TG
chrY	.	18196000	18196013	16084120	16084133	7	7	TA	2		strict		18196000-18196013-TA	16084120-16084133-TA
chrY	.	18198394	18198415	16086514	16086535	11	11	CT	2				18198394-18198415-CT	16086514-16086535-CT
chrY	.	18201977	18201992	16090097	16090112	4	4	TTAA	4		strict		18201977-18201992-TTAA	16090097-16090112-TTAA
chrY	.	18207076	18207089	16095196	16095209	7	7	TG	2		strict		18207076-18207089-TG	16095196-16095209-TG
chrY	.	18209107	18209154	16097227	16097274	12	12	TAGA	4		strict		18209107-18209154-TAGA	16097227-16097274-TAGA
chrY	.	18218937	18218960	16107057	16107080	8	8	ATA	3		strict		18218937-18218960-ATA	16107057-16107080-ATA
chrY	.	18226573	18226584	16114693	16114704	4	4	TTA	3		strict		18226573-18226584-TTA	16114693-16114704-TTA
chrY	.	18236742	18236761	16124862	16124881	10	10	CA	2				18236742-18236761-CA	16124862-16124881-CA
chrY	.	18238870	18238883	16126990	16127003	7	7	AT	2				18238870-18238883-AT	16126990-16127003-AT
chrY	.	18244603	18244616	16132723	16132736	7	7	TA	2		strict		18244603-18244616-TA	16132723-16132736-TA
chrY	.	18246717	18246742	16134837	16134862	11	11	AC	2				18246717-18246742-AC	16134837-16134862-AC
chrY	.	18249998	18250011	16138118	16138131	7	7	TA	2		strict		18249998-18250011-TA	16138118-16138131-TA
chrY	.	18253123	18253149	16141243	16141269	13	13	AT	2				18253123-18253149-AT	16141243-16141269-AT
chrY	.	18256604	18256615	16144724	16144735	6	6	TG	2		strict		18256604-18256615-TG	16144724-16144735-TG
chrY	.	18256639	18256650	16144759	16144770	6	6	AG	2		strict		18256639-18256650-AG	16144759-16144770-AG
chrY	.	18256704	18256715	16144824	16144835	6	6	AT	2		strict		18256704-18256715-AT	16144824-16144835-AT
chrY	.	18262268	18262287	16150388	16150407	4	4	GTGA	4				18262268-18262287-GTGA	16150388-16150407-GTGA
chrY	.	18390257	18390268	16278377	16278388	3	3	AAAT	4		strict		18390257-18390268-AAAT	16278377-16278388-AAAT
chrY	.	18392797	18392844	16280917	16280964	11	11	TATC	4				18392797-18392844-TATC	16280917-16280964-TATC
chrY	DYS534	18392976	18393035	16281096	16281155	15	15	CTTT	4		strict		DYS534	DYS534
chrY	DYS533	18393226	18393273	16281346	16281393	12	12	ATCT	4		strict	PowerPlex_Y23, Yfiler_Plus	DYS533	DYS533
chrY	.	18395724	18395777	16283844	16283897	27	27	TA	2				18395724-18395777-TA	16283844-16283897-TA
chrY	.	18398193	18398242	16286313	16286362	21	21	AT	2				18398193-18398242-AT	16286313-16286362-AT
chrY	.	18402307	18402324	16290427	16290444	6	6	ATT	3		strict		18402307-18402324-ATT	16290427-16290444-ATT
chrY	.	18411635	18411656	16299755	16299776	11	11	AC	2		strict		18411635-18411656-AC	16299755-16299776-AC
chrY	DYS607	18414382	18414457	16302502	16302577	17	17	GAAG, GAAA	4	GAAG			DYS607	DYS607
chrY	.	18415764	18415779	16303884	16303899	4	4	AAAC	4		strict		18415764-18415779-AAAC	16303884-16303899-AAAC
chrY	.	18419260	18419271	16307380	16307391	6	6	GA	2				18419260-18419271-GA	16307380-16307391-GA
chrY	.	18419714	18419745	16307834	16307865	16	16	TG	2		strict		18419714-18419745-TG	16307834-16307865-TG
chrY	.	18421771	18421790	16309891	16309910	4	4	AAAC	4				18421771-18421790-AAAC	16309891-16309910-AAAC
chrY	.	18472831	18472860	16360951	16360980	6	6	TATTT	5		strict		18472831-18472860-TATTT	16360951-16360980-TATTT
chrY	.	18544955	18544966	16433075	16433086	4	4	ATA	3		strict		18544955-18544966-ATA	16433075-16433086-ATA
chrY	.	18553442	18553463	16441562	16441583	11	11	AC	2		strict		18553442-18553463-AC	16441562-16441583-AC
chrY	.	18553477	18553500	16441597	16441620	11	11	GA	2				18553477-18553500-GA	16441597-16441620-GA
chrY	.	18556557	18556586	16444677	16444706	15	15	TG	2		strict		18556557-18556586-TG	16444677-16444706-TG
chrY	.	18558331	18558345	16446451	16446465	5	5	AAT	3		strict		18558331-18558345-AAT	16446451-16446465-AAT
chrY	.	18565235	18565296	16453355	16453416	14	14	TTAT	4				18565235-18565296-TTAT	16453355-16453416-TTAT
chrY	.	18565752	18565771	16453872	16453891	4	4	ATTTT	5				18565752-18565771-ATTTT	16453872-16453891-ATTTT
chrY	.	18573615	18573636	16461735	16461756	9	9	AC	2				18573615-18573636-AC	16461735-16461756-AC
chrY	.	18576436	18576473	16464556	16464593	18	18	AC	2				18576436-18576473-AC	16464556-16464593-AC
chrY	.	18589672	18589700	16477792	16477820	5	5	TATTT	5				18589672-18589700-TATTT	16477792-16477820-TATTT
chrY	.	18593580	18593607	16481700	16481727	14	14	TG	2		strict		18593580-18593607-TG	16481700-16481727-TG
chrY	.	18596062	18596093	16484182	16484213	16	16	AC	2		strict		18596062-18596093-AC	16484182-16484213-AC
chrY	.	18596143	18596156	16484263	16484276	7	7	AT	2				18596143-18596156-AT	16484263-16484276-AT
chrY	.	18598007	18598020	16486127	16486140	7	7	TC	2		strict		18598007-18598020-TC	16486127-16486140-TC
chrY	.	18599610	18599637	16487730	16487757	6	6	AATC	4				18599610-18599637-AATC	16487730-16487757-AATC
chrY	.	18607294	18607305	16495414	16495425	6	6	TA	2				18607294-18607305-TA	16495414-16495425-TA
chrY	.	18607366	18607385	16495486	16495505	10	10	AT	2		strict		18607366-18607385-AT	16495486-16495505-AT
chrY	.	18609323	18609348	16497443	16497468	12	12	CA	2				18609323-18609348-CA	16497443-16497468-CA
chrY	.	18612760	18612789	16500880	16500909	15	15	TA	2		strict		18612760-18612789-TA	16500880-16500909-TA
chrY	.	18612802	18612817	16500922	16500937	7	7	TA	2				18612802-18612817-TA	16500922-16500937-TA
chrY	.	18619139	18619150	16507259	16507270	4	4	ATA	3		strict		18619139-18619150-ATA	16507259-16507270-ATA
chrY	.	18628941	18628964	16517061	16517084	12	12	AC	2		strict		18628941-18628964-AC	16517061-16517084-AC
chrY	.	18633623	18633634	16521743	16521754	3	3	AAAT	4		strict		18633623-18633634-AAAT	16521743-16521754-AAAT
chrY	.	18634435	18634450	16522555	16522570	7	7	TG	2				18634435-18634450-TG	16522555-16522570-TG
chrY	.	18639019	18639070	16527139	16527190	26	26	GT	2				18639019-18639070-GT	16527139-16527190-GT
chrY	.	18643393	18643424	16531513	16531544	16	16	AC	2				18643393-18643424-AC	16531513-16531544-AC
chrY	.	18650532	18650543	16538652	16538663	6	6	TG	2		strict		18650532-18650543-TG	16538652-16538663-TG
chrY	.	18654148	18654183	16542268	16542303	18	18	AC	2				18654148-18654183-AC	16542268-16542303-AC
chrY	.	18656429	18656440	16544549	16544560	6	6	GA	2				18656429-18656440-GA	16544549-16544560-GA
chrY	.	18659021	18659036	16547141	16547156	8	8	TG	2		strict		18659021-18659036-TG	16547141-16547156-TG
chrY	.	18659946	18659961	16548066	16548081	7	7	AT	2				18659946-18659961-AT	16548066-16548081-AT
chrY	.	18661299	18661310	16549419	16549430	6	6	AC	2		strict		18661299-18661310-AC	16549419-16549430-AC
chrY	.	18662869	18662884	16550989	16551004	4	4	ATTT	4				18662869-18662884-ATTT	16550989-16551004-ATTT
chrY	.	18670392	18670420	16558512	16558540	4	4	AAAAC	5				18670392-18670420-AAAAC	16558512-16558540-AAAAC
chrY	.	18671440	18671455	16559560	16559575	4	4	TTTG	4		strict		18671440-18671455-TTTG	16559560-16559575-TTTG
chrY	.	18672380	18672411	16560500	16560531	8	8	TTTA	4		strict		18672380-18672411-TTTA	16560500-16560531-TTTA
chrY	.	18680722	18680739	16568842	16568859	6	6	AAC	3		strict		18680722-18680739-AAC	16568842-16568859-AAC
chrY	.	18680952	18680975	16569072	16569095	10	10	AG	2				18680952-18680975-AG	16569072-16569095-AG
chrY	.	18682661	18682684	16570781	16570804	6	6	AAAT	4				18682661-18682684-AAAT	16570781-16570804-AAAT
chrY	.	18683028	18683039	16571148	16571159	3	3	AAAC	4		strict		18683028-18683039-AAAC	16571148-16571159-AAAC
chrY	.	18685628	18685661	16573748	16573781	17	17	TG	2		strict		18685628-18685661-TG	16573748-16573781-TG
chrY	.	18687663	18687682	16575783	16575802	5	5	AATA	4		strict		18687663-18687682-AATA	16575783-16575802-AATA
chrY	.	18690968	18691016	16579088	16579136	12	12	AGAT	4				18690968-18691016-AGAT	16579088-16579136-AGAT
chrY	.	18695895	18695923	16584015	16584043	5	5	TTTAA	5				18695895-18695923-TTTAA	16584015-16584043-TTTAA
chrY	.	18698808	18698819	16586928	16586939	6	6	CA	2		strict		18698808-18698819-CA	16586928-16586939-CA
chrY	.	18698841	18698856	16586961	16586976	8	8	CA	2				18698841-18698856-CA	16586961-16586976-CA
chrY	.	18699740	18699755	16587860	16587875	8	8	CT	2				18699740-18699755-CT	16587860-16587875-CT
chrY	.	18703928	18703945	16592048	16592065	9	9	GA	2		strict		18703928-18703945-GA	16592048-16592065-GA
chrY	.	18705098	18705125	16593218	16593245	7	7	ATTT	4		strict		18705098-18705125-ATTT	16593218-16593245-ATTT
chrY	.	18707783	18707796	16595903	16595916	7	7	TA	2		strict		18707783-18707796-TA	16595903-16595916-TA
chrY	.	18708973	18708984	16597093	16597104	6	6	TA	2				18708973-18708984-TA	16597093-16597104-TA
chrY	.	18709096	18709111	16597216	16597231	7	7	AT	2				18709096-18709111-AT	16597216-16597231-AT
chrY	.	18709638	18709658	16597758	16597778	4	4	TTTTG	5				18709638-18709658-TTTTG	16597758-16597778-TTTTG
chrY	.	18709812	18709826	16597932	16597946	5	5	TTG	3		strict		18709812-18709826-TTG	16597932-16597946-TTG
chrY	.	18711156	18711171	16599276	16599291	7	7	AT	2				18711156-18711171-AT	16599276-16599291-AT
chrY	.	18711381	18711396	16599501	16599516	7	7	TA	2				18711381-18711396-TA	16599501-16599516-TA
chrY	.	18712382	18712403	16600502	16600523	10	10	TA	2				18712382-18712403-TA	16600502-16600523-TA
chrY	.	18715389	18715408	16603509	16603528	4	4	TTAT	4				18715389-18715408-TTAT	16603509-16603528-TTAT
chrY	.	18716813	18716836	16604933	16604956	4	4	ATCT	4				18716813-18716836-ATCT	16604933-16604956-ATCT
chrY	.	18718671	18718722	16606791	16606842	9	9	CTAT	4				18718671-18718722-CTAT	16606791-16606842-CTAT
chrY	YGATAA10	18718879	18718938	16606999	16607058	15	15	TCCA, TATC	4	TATC			YGATAA10	YGATAA10
chrY	.	18728739	18728758	16616859	16616878	10	10	AG	2		strict		18728739-18728758-AG	16616859-16616878-AG
chrY	.	18728940	18728951	16617060	16617071	3	3	AAAT	4		strict		18728940-18728951-AAAT	16617060-16617071-AAAT
chrY	.	18731607	18731629	16619727	16619749	7	7	AAC	3				18731607-18731629-AAC	16619727-16619749-AAC
chrY	.	18735994	18736005	16624114	16624125	3	3	TTTG	4		strict		18735994-18736005-TTTG	16624114-16624125-TTTG
chrY	.	18738637	18738657	16626757	16626777	9	9	AT	2				18738637-18738657-AT	16626757-16626777-AT
chrY	.	18738809	18738860	16626929	16626980	23	23	AT	2				18738809-18738860-AT	16626929-16626980-AT
chrY	YGATAH4	18743553	18743600	16631673	16631720	12	12	TCTA	4		strict	Yfiler, PowerPlex_Y23, Yfiler_Plus	YGATAH4	YGATAH4
chrY	.	18745692	18745707	16633812	16633827	4	4	TTTG	4				18745692-18745707-TTTG	16633812-16633827-TTTG
chrY	.	18758904	18758933	16647024	16647053	5	5	TCTTTC	6		strict		18758904-18758933-TCTTTC	16647024-16647053-TCTTTC
chrY	.	18760243	18760296	16648363	16648416	27	27	TC	2		strict		18760243-18760296-TC	16648363-16648416-TC
chrY	.	18763541	18763576	16651661	16651696	6	6	TATG	4				18763541-18763576-TATG	16651661-16651696-TATG
chrY	.	18768358	18768373	16656478	16656493	4	4	AAAT	4		strict		18768358-18768373-AAAT	16656478-16656493-AAAT
chrY	.	18775581	18775594	16663701	16663714	7	7	GA	2		strict		18775581-18775594-GA	16663701-16663714-GA
chrY	.	18780703	18780717	16668823	16668837	5	5	AAT	3				18780703-18780717-AAT	16668823-16668837-AAT
chrY	.	18787833	18787872	16675953	16675992	8	8	ATGG	4				18787833-18787872-ATGG	16675953-16675992-ATGG
chrY	.	18788062	18788073	16676182	16676193	3	3	ATAC	4		strict		18788062-18788073-ATAC	16676182-16676193-ATAC
chrY	.	18801262	18801279	16689382	16689399	9	9	TA	2				18801262-18801279-TA	16689382-16689399-TA
chrY	.	18817020	18817070	16705140	16705190	12	12	TAAA	4				18817020-18817070-TAAA	16705140-16705190-TAAA
chrY	.	18830289	18830316	16718409	16718436	12	12	AC	2				18830289-18830316-AC	16718409-16718436-AC
chrY	.	18832845	18832860	16720965	16720980	4	4	TTTA	4		strict		18832845-18832860-TTTA	16720965-16720980-TTTA
chrY	.	18838687	18838709	16726807	16726829	4	4	AAAAT	5				18838687-18838709-AAAAT	16726807-16726829-AAAAT
chrY	.	18841279	18841310	16729399	16729430	8	8	TAAA	4		strict		18841279-18841310-TAAA	16729399-16729430-TAAA
chrY	.	18842076	18842119	16730196	16730239	9	9	AGAT	4				18842076-18842119-AGAT	16730196-16730239-AGAT
chrY	.	18850653	18850662	16738773	16738782	5	5	AT	2		strict		18850653-18850662-AT	16738773-16738782-AT
chrY	.	18850713	18850726	16738833	16738846	7	7	AT	2				18850713-18850726-AT	16738833-16738846-AT
chrY	.	18853397	18853417	16741517	16741537	5	5	TTTA	4				18853397-18853417-TTTA	16741517-16741537-TTTA
chrY	.	18883817	18883839	16771937	16771959	9	9	CT	2				18883817-18883839-CT	16771937-16771959-CT
chrY	.	18884063	18884088	16772183	16772208	11	11	CT	2				18884063-18884088-CT	16772183-16772208-CT
chrY	.	18886035	18886049	16774155	16774169	5	5	ATT	3				18886035-18886049-ATT	16774155-16774169-ATT
chrY	.	18890452	18890466	16778572	16778586	5	5	CAA	3				18890452-18890466-CAA	16778572-16778586-CAA
chrY	.	18890659	18890678	16778779	16778798	5	5	GAGG	4		strict		18890659-18890678-GAGG	16778779-16778798-GAGG
chrY	.	18890700	18890727	16778820	16778847	7	7	AAGC	4		strict		18890700-18890727-AAGC	16778820-16778847-AAGC
chrY	.	18892059	18892070	16780179	16780190	3	3	TTTG	4		strict		18892059-18892070-TTTG	16780179-16780190-TTTG
chrY	.	18898614	18898633	16786734	16786753	10	10	GA	2				18898614-18898633-GA	16786734-16786753-GA
chrY	.	18903831	18903850	16791951	16791970	4	4	ATGT	4				18903831-18903850-ATGT	16791951-16791970-ATGT
chrY	.	18906392	18906409	16794512	16794529	6	6	TAA	3		strict		18906392-18906409-TAA	16794512-16794529-TAA
chrY	.	18907996	18908027	16796116	16796147	14	14	AC	2				18907996-18908027-AC	16796116-16796147-AC
chrY	.	18912764	18912789	16800884	16800909	11	11	TC	2				18912764-18912789-TC	16800884-16800909-TC
chrY	.	18913748	18913770	16801868	16801890	4	4	TAGA	4				18913748-18913770-TAGA	16801868-16801890-TAGA
chrY	.	18913853	18913884	16801973	16802004	7	7	AGAT	4				18913853-18913884-AGAT	16801973-16802004-AGAT
chrY	.	18913922	18913953	16802042	16802073	7	7	GATG	4				18913922-18913953-GATG	16802042-16802073-GATG
chrY	.	18914180	18914205	16802300	16802325	13	13	AC	2		strict		18914180-18914205-AC	16802300-16802325-AC
chrY	.	18924454	18924469	16812574	16812589	8	8	AC	2				18924454-18924469-AC	16812574-16812589-AC
chrY	.	18924603	18924638	16812723	16812758	9	9	ATTC	4		strict		18924603-18924638-ATTC	16812723-16812758-ATTC
chrY	.	18925291	18925314	16813411	16813434	6	6	ATTT	4		strict		18925291-18925314-ATTT	16813411-16813434-ATTT
chrY	.	18929046	18929061	16817166	16817181	4	4	ATAC	4		strict		18929046-18929061-ATAC	16817166-16817181-ATAC
chrY	.	18937457	18937480	16825577	16825600	6	6	AAAC	4		strict		18937457-18937480-AAAC	16825577-16825600-AAAC
chrY	.	18937634	18937713	16825754	16825833	14	14	AATAC	5				18937634-18937713-AATAC	16825754-16825833-AATAC
chrY	.	18940993	18941020	16829113	16829140	5	5	GAGG	4				18940993-18941020-GAGG	16829113-16829140-GAGG
chrY	.	18944367	18944412	16832487	16832532	9	9	CAAAA	5				18944367-18944412-CAAAA	16832487-16832532-CAAAA
chrY	.	18951780	18951794	16839900	16839914	5	5	TAA	3				18951780-18951794-TAA	16839900-16839914-TAA
chrY	.	18952811	18952834	16840931	16840954	5	5	AAAG	4				18952811-18952834-AAAG	16840931-16840954-AAAG
chrY	.	18952995	18953020	16841115	16841140	6	6	AAGA	4				18952995-18953020-AAGA	16841115-16841140-AAGA
chrY	.	18953038	18953057	16841158	16841177	4	4	AGGG	4				18953038-18953057-AGGG	16841158-16841177-AGGG
chrY	.	18956817	18956834	16844937	16844954	8	8	TA	2				18956817-18956834-TA	16844937-16844954-TA
chrY	.	18958039	18958091	16846159	16846211	13	13	AGAT	4				18958039-18958091-AGAT	16846159-16846211-AGAT
chrY	.	18963619	18963643	16851739	16851763	5	5	ATAAA	5		strict		18963619-18963643-ATAAA	16851739-16851763-ATAAA
chrY	.	18964913	18964928	16853033	16853048	4	4	AAAC	4		strict		18964913-18964928-AAAC	16853033-16853048-AAAC
chrY	.	18972173	18972208	16860293	16860328	9	9	AATA	4		strict		18972173-18972208-AATA	16860293-16860328-AATA
chrY	.	18972344	18972379	16860464	16860499	18	18	GT	2				18972344-18972379-GT	16860464-16860499-GT
chrY	YCAIIb	18972344	18972379	16860464	16860499	18	18	GT	2		strict		YCAIIb	YCAIIb
chrY	.	18973137	18973159	16861257	16861279	7	7	TTA	3				18973137-18973159-TTA	16861257-16861279-TTA
chrY	.	18983760	18983783	16871880	16871903	5	5	TGTT	4				18983760-18983783-TGTT	16871880-16871903-TGTT
chrY	.	18983935	18983958	16872055	16872078	5	5	TTAT	4				18983935-18983958-TTAT	16872055-16872078-TTAT
chrY	.	18994636	18994651	16882756	16882771	4	4	GAGG	4		strict		18994636-18994651-GAGG	16882756-16882771-GAGG
chrY	.	18997254	18997265	16885374	16885385	6	6	TA	2		strict		18997254-18997265-TA	16885374-16885385-TA
chrY	.	18999846	18999870	16887966	16887990	5	5	GTTTT	5				18999846-18999870-GTTTT	16887966-16887990-GTTTT
chrY	.	19007607	19007640	16895727	16895760	15	15	TA	2				19007607-19007640-TA	16895727-16895760-TA
chrY	.	19008718	19008733	16896838	16896853	3	3	AAAC	4				19008718-19008733-AAAC	16896838-16896853-AAAC
chrY	.	19022485	19022505	16910605	16910625	7	7	TAA	3		strict		19022485-19022505-TAA	16910605-16910625-TAA
chrY	.	19032334	19032356	16920454	16920476	5	5	TGTT	4				19032334-19032356-TGTT	16920454-16920476-TGTT
chrY	.	19037320	19037334	16925440	16925454	3	3	AAACA	5		strict		19037320-19037334-AAACA	16925440-16925454-AAACA
chrY	.	19038101	19038112	16926221	16926232	6	6	CA	2				19038101-19038112-CA	16926221-16926232-CA
chrY	.	19039985	19040004	16928105	16928124	5	5	TGTT	4		strict		19039985-19040004-TGTT	16928105-16928124-TGTT
chrY	.	19042726	19042744	16930846	16930864	4	4	AAAT	4				19042726-19042744-AAAT	16930846-16930864-AAAT
chrY	.	19047818	19047849	16935938	16935969	16	16	GT	2				19047818-19047849-GT	16935938-16935969-GT
chrY	.	19073969	19073980	16962089	16962100	6	6	TA	2				19073969-19073980-TA	16962089-16962100-TA
chrY	.	19075440	19075455	16963560	16963575	4	4	AAAC	4		strict		19075440-19075455-AAAC	16963560-16963575-AAAC
chrY	DYS617	19081518	19081553	16969638	16969673	12	12	TTA	3		strict		DYS617	DYS617
chrY	.	19086557	19086581	16974677	16974701	5	5	TTTTG	5				19086557-19086581-TTTTG	16974677-16974701-TTTTG
chrY	.	19087844	19087861	16975964	16975981	3	3	TTTTTA	6		strict		19087844-19087861-TTTTTA	16975964-16975981-TTTTTA
chrY	.	19088294	19088309	16976414	16976429	7	7	AT	2				19088294-19088309-AT	16976414-16976429-AT
chrY	.	19092250	19092270	16980370	16980390	6	6	GAT	3				19092250-19092270-GAT	16980370-16980390-GAT
chrY	.	19094184	19094195	16982304	16982315	6	6	TG	2				19094184-19094195-TG	16982304-16982315-TG
chrY	.	19103877	19103914	16991997	16992034	7	7	TTTG	4				19103877-19103914-TTTG	16991997-16992034-TTTG
chrY	.	19107557	19107575	16995677	16995695	4	4	TAAA	4				19107557-19107575-TAAA	16995677-16995695-TAAA
chrY	.	19112201	19112230	17000321	17000350	14	14	AC	2				19112201-19112230-AC	17000321-17000350-AC
chrY	.	19112449	19112476	17000569	17000596	6	6	CTCC	4				19112449-19112476-CTCC	17000569-17000596-CTCC
chrY	.	19125085	19125101	17013205	17013221	5	5	TAT	3				19125085-19125101-TAT	17013205-17013221-TAT
chrY	.	19127668	19127703	17015788	17015823	18	18	AC	2		strict		19127668-19127703-AC	17015788-17015823-AC
chrY	.	19130560	19130579	17018680	17018699	5	5	TTAT	4		strict		19130560-19130579-TTAT	17018680-17018699-TTAT
chrY	.	19131055	19131084	17019175	17019204	13	13	AG	2				19131055-19131084-AG	17019175-17019204-AG
chrY	.	19134463	19134477	17022583	17022597	5	5	AAT	3		strict		19134463-19134477-AAT	17022583-17022597-AAT
chrY	DYS426	19134850	19134885	17022970	17023005	12	12	GTT	3		strict		DYS426	DYS426
chrY	.	19142425	19142436	17030545	17030556	6	6	TC	2				19142425-19142436-TC	17030545-17030556-TC
chrY	.	19151898	19151913	17040018	17040033	4	4	TTAT	4		strict		19151898-19151913-TTAT	17040018-17040033-TTAT
chrY	.	19153930	19153957	17042050	17042077	12	12	GT	2				19153930-19153957-GT	17042050-17042077-GT
chrY	.	19153993	19154004	17042113	17042124	6	6	TA	2				19153993-19154004-TA	17042113-17042124-TA
chrY	.	19199977	19199988	17088097	17088108	6	6	AC	2		strict		19199977-19199988-AC	17088097-17088108-AC
chrY	.	19200941	19200970	17089061	17089090	14	14	AG	2				19200941-19200970-AG	17089061-17089090-AG
chrY	.	19206935	19206954	17095055	17095074	10	10	TA	2		strict		19206935-19206954-TA	17095055-17095074-TA
chrY	.	19216574	19216613	17104694	17104733	8	8	AAAAC	5		strict		19216574-19216613-AAAAC	17104694-17104733-AAAAC
chrY	.	19217818	19217841	17105938	17105961	4	4	TCTTT	5				19217818-19217841-TCTTT	17105938-17105961-TCTTT
chrY	.	19219529	19219546	17107649	17107666	9	9	CA	2				19219529-19219546-CA	17107649-17107666-CA
chrY	.	19220207	19220226	17108327	17108346	8	8	AG	2				19220207-19220226-AG	17108327-17108346-AG
chrY	.	19223465	19223485	17111585	17111605	4	4	TTTAT	5				19223465-19223485-TTTAT	17111585-17111605-TTTAT
chrY	DYS444	19226192	19226247	17114312	17114367	14	14	GATA	4				DYS444	DYS444
chrY	.	19226344	19226370	17114464	17114490	7	7	CCT	3				19226344-19226370-CCT	17114464-17114490-CCT
chrY	.	19229413	19229437	17117533	17117557	5	5	TTTTG	5		strict		19229413-19229437-TTTTG	17117533-17117557-TTTTG
chrY	.	19230608	19230623	17118728	17118743	7	7	AT	2				19230608-19230623-AT	17118728-17118743-AT
chrY	.	19231827	19231840	17119947	17119960	7	7	AG	2		strict		19231827-19231840-AG	17119947-17119960-AG
chrY	.	19239051	19239113	17127171	17127233	15	15	TATC	4				19239051-19239113-TATC	17127171-17127233-TATC
chrY	.	19247434	19247447	17135554	17135567	7	7	AG	2				19247434-19247447-AG	17135554-17135567-AG
chrY	.	19253996	19254015	17142116	17142135	4	4	AAAAT	5		strict		19253996-19254015-AAAAT	17142116-17142135-AAAAT
chrY	.	19257109	19257124	17145229	17145244	8	8	AT	2		strict		19257109-19257124-AT	17145229-17145244-AT
chrY	.	19261318	19261335	17149438	17149455	9	9	GT	2		strict		19261318-19261335-GT	17149438-17149455-GT
chrY	.	19267237	19267256	17155357	17155376	5	5	TATT	4		strict		19267237-19267256-TATT	17155357-17155376-TATT
chrY	.	19271754	19271774	17159874	17159894	7	7	AAC	3		strict		19271754-19271774-AAC	17159874-17159894-AAC
chrY	.	19275208	19275219	17163328	17163339	6	6	AC	2		strict		19275208-19275219-AC	17163328-17163339-AC
chrY	.	19276741	19276752	17164861	17164872	6	6	CA	2				19276741-19276752-CA	17164861-17164872-CA
chrY	.	19285017	19285041	17173137	17173161	5	5	CTATG	5		strict		19285017-19285041-CTATG	17173137-17173161-CTATG
chrY	.	19291821	19291844	17179941	17179964	4	4	GTTTT	5				19291821-19291844-GTTTT	17179941-17179964-GTTTT
chrY	.	19291914	19291933	17180034	17180053	9	9	TG	2				19291914-19291933-TG	17180034-17180053-TG
chrY	.	19295643	19295666	17183763	17183786	6	6	AAAC	4		strict		19295643-19295666-AAAC	17183763-17183786-AAAC
chrY	.	19307198	19307220	17195318	17195340	5	5	TTTG	4				19307198-19307220-TTTG	17195318-17195340-TTTG
chrY	.	19309418	19309460	17197538	17197580	21	21	AT	2				19309418-19309460-AT	17197538-17197580-AT
chrY	.	19314135	19314174	17202255	17202294	7	7	AAAT	4				19314135-19314174-AAAT	17202255-17202294-AAAT
chrY	.	19317202	19317219	17205322	17205339	5	5	GTG	3				19317202-19317219-GTG	17205322-17205339-GTG
chrY	.	19319835	19319880	17207955	17208000	23	23	TA	2		strict		19319835-19319880-TA	17207955-17208000-TA
chrY	.	19324411	19324422	17212531	17212542	4	4	AAT	3		strict		19324411-19324422-AAT	17212531-17212542-AAT
chrY	.	19331590	19331605	17219710	17219725	4	4	AAAT	4		strict		19331590-19331605-AAAT	17219710-17219725-AAAT
chrY	.	19332064	19332108	17220184	17220228	9	9	TTTTG	5		strict		19332064-19332108-TTTTG	17220184-17220228-TTTTG
chrY	.	19333875	19333894	17221995	17222014	4	4	TCAA	4				19333875-19333894-TCAA	17221995-17222014-TCAA
chrY	.	19341964	19341979	17230084	17230099	4	4	TTTG	4		strict		19341964-19341979-TTTG	17230084-17230099-TTTG
chrY	.	19353767	19353808	17241887	17241928	11	11	TTG	3				19353767-19353808-TTG	17241887-17241928-TTG
chrY	.	19358013	19358024	17246133	17246144	3	3	TATT	4		strict		19358013-19358024-TATT	17246133-17246144-TATT
chrY	DYS537	19358850	19358889	17246970	17247009	10	10	TCTA	4		strict		DYS537	DYS537
chrY	.	19360548	19360563	17248668	17248683	4	4	TAAA	4				19360548-19360563-TAAA	17248668-17248683-TAAA
chrY	.	19361286	19361301	17249406	17249421	4	4	AAAT	4		strict		19361286-19361301-AAAT	17249406-17249421-AAAT
chrY	.	19371734	19371771	17259854	17259891	17	17	AC	2				19371734-19371771-AC	17259854-17259891-AC
chrY	.	19372371	19372386	17260491	17260506	4	4	ATGT	4		strict		19372371-19372386-ATGT	17260491-17260506-ATGT
chrY	.	19376396	19376410	17264516	17264530	5	5	ATA	3		strict		19376396-19376410-ATA	17264516-17264530-ATA
chrY	.	19378636	19378653	17266756	17266773	8	8	TG	2				19378636-19378653-TG	17266756-17266773-TG
chrY	.	19382305	19382361	17270425	17270481	18	18	ATT	3				19382305-19382361-ATT	17270425-17270481-ATT
chrY	.	19396985	19396996	17285105	17285116	6	6	TG	2		strict		19396985-19396996-TG	17285105-17285116-TG
chrY	.	19397018	19397033	17285138	17285153	7	7	AT	2				19397018-19397033-AT	17285138-17285153-AT
chrY	.	19397071	19397082	17285191	17285202	6	6	AT	2		strict		19397071-19397082-AT	17285191-17285202-AT
chrY	.	19397143	19397154	17285263	17285274	6	6	AT	2		strict		19397143-19397154-AT	17285263-17285274-AT
chrY	.	19397161	19397188	17285281	17285308	7	7	AGAT	4		strict		19397161-19397188-AGAT	17285281-17285308-AGAT
chrY	.	19412113	19412132	17300233	17300252	4	4	GGAG	4				19412113-19412132-GGAG	17300233-17300252-GGAG
chrY	.	19412619	19412650	17300739	17300770	8	8	AAAT	4		strict		19412619-19412650-AAAT	17300739-17300770-AAAT
chrY	.	19412655	19412678	17300775	17300798	7	7	AAG	3				19412655-19412678-AAG	17300775-17300798-AAG
chrY	.	19415133	19415154	17303253	17303274	9	9	TC	2				19415133-19415154-TC	17303253-17303274-TC
chrY	.	19415744	19415762	17303864	17303882	5	5	GCT	3				19415744-19415762-GCT	17303864-17303882-GCT
chrY	.	19418623	19418658	17306743	17306778	6	6	AGGG	4				19418623-19418658-AGGG	17306743-17306778-AGGG
chrY	.	19422116	19422145	17310236	17310265	9	9	AAT	3				19422116-19422145-AAT	17310236-17310265-AAT
chrY	.	19431227	19431241	17319347	17319361	5	5	AAC	3		strict		19431227-19431241-AAC	17319347-17319361-AAC
chrY	.	19431588	19431607	17319708	17319727	5	5	CAAA	4				19431588-19431607-CAAA	17319708-17319727-CAAA
chrY	.	19436494	19436505	17324614	17324625	6	6	CT	2				19436494-19436505-CT	17324614-17324625-CT
chrY	.	19437317	19437343	17325437	17325463	4	4	GGAA	4				19437317-19437343-GGAA	17325437-17325463-GGAA
chrY	.	19438286	19438308	17326406	17326428	4	4	GAGG	4				19438286-19438308-GAGG	17326406-17326428-GAGG
chrY	.	19438599	19438622	17326719	17326742	6	6	AGGG	4		strict		19438599-19438622-AGGG	17326719-17326742-AGGG
chrY	.	19439450	19439467	17327570	17327587	6	6	TTG	3		strict		19439450-19439467-TTG	17327570-17327587-TTG
chrY	.	19450142	19450161	17338262	17338281	4	4	AGGG	4				19450142-19450161-AGGG	17338262-17338281-AGGG
chrY	.	19452630	19452637	17340750	17340757	2	2	AAAC	4		strict		19452630-19452637-AAAC	17340750-17340757-AAAC
chrY	.	19469846	19469873	17357966	17357993	14	14	TC	2				19469846-19469873-TC	17357966-17357993-TC
chrY	.	19474063	19474087	17362183	17362207	5	5	TTTGT	5				19474063-19474087-TTTGT	17362183-17362207-TTTGT
chrY	.	19474828	19474843	17362948	17362963	7	7	TC	2				19474828-19474843-TC	17362948-17362963-TC
chrY	.	19476787	19476820	17364907	17364940	15	15	CA	2				19476787-19476820-CA	17364907-17364940-CA
chrY	.	19477899	19477916	17366019	17366036	6	6	ATT	3				19477899-19477916-ATT	17366019-17366036-ATT
chrY	.	19479689	19479728	17367809	17367848	20	20	GT	2		strict		19479689-19479728-GT	17367809-17367848-GT
chrY	.	19480008	19480031	17368128	17368151	6	6	TTAT	4		strict		19480008-19480031-TTAT	17368128-17368151-TTAT
chrY	.	19483743	19483764	17371863	17371884	10	10	AC	2				19483743-19483764-AC	17371863-17371884-AC
chrY	.	19485253	19485264	17373373	17373384	6	6	TC	2		strict		19485253-19485264-TC	17373373-17373384-TC
chrY	.	19492912	19492939	17381032	17381059	6	6	AATA	4				19492912-19492939-AATA	17381032-17381059-AATA
chrY	.	19495819	19495844	17383939	17383964	12	12	AC	2				19495819-19495844-AC	17383939-17383964-AC
chrY	.	19500594	19500653	17388714	17388773	15	15	AGAA	4		strict		19500594-19500653-AGAA	17388714-17388773-AGAA
chrY	.	19500958	19500977	17389078	17389097	4	4	TACA	4				19500958-19500977-TACA	17389078-17389097-TACA
chrY	.	19500989	19501016	17389109	17389136	5	5	AGAT	4				19500989-19501016-AGAT	17389109-17389136-AGAT
chrY	.	19502993	19503012	17391113	17391132	5	5	TTTA	4		strict		19502993-19503012-TTTA	17391113-17391132-TTTA
chrY	.	19504906	19504929	17393026	17393049	11	11	TC	2				19504906-19504929-TC	17393026-17393049-TC
chrY	.	19505913	19505938	17394033	17394058	12	12	TG	2				19505913-19505938-TG	17394033-17394058-TG
chrY	.	19506072	19506093	17394192	17394213	10	10	TG	2				19506072-19506093-TG	17394192-17394213-TG
chrY	.	19512024	19512035	17400144	17400155	6	6	TG	2		strict		19512024-19512035-TG	17400144-17400155-TG
chrY	.	19517907	19517937	17406027	17406057	7	7	TTTG	4				19517907-19517937-TTTG	17406027-17406057-TTTG
chrY	.	19521930	19521949	17410050	17410069	4	4	TTTAT	5		strict		19521930-19521949-TTTAT	17410050-17410069-TTTAT
chrY	.	19528932	19528943	17417052	17417063	3	3	TTTA	4		strict		19528932-19528943-TTTA	17417052-17417063-TTTA
chrY	.	19532674	19532693	17420794	17420813	4	4	TTTTA	5		strict		19532674-19532693-TTTTA	17420794-17420813-TTTTA
chrY	.	19532706	19532726	17420826	17420846	4	4	TTTCT	5				19532706-19532726-TTTCT	17420826-17420846-TTTCT
chrY	.	19537916	19537927	17426036	17426047	3	3	AAAG	4		strict		19537916-19537927-AAAG	17426036-17426047-AAAG
chrY	.	19539576	19539592	17427696	17427712	5	5	TTA	3				19539576-19539592-TTA	17427696-17427712-TTA
chrY	.	19545699	19545713	17433819	17433833	5	5	AAT	3				19545699-19545713-AAT	17433819-17433833-AAT
chrY	.	19557888	19557906	17446008	17446026	4	4	GTTT	4				19557888-19557906-GTTT	17446008-17446026-GTTT
chrY	.	19563516	19563535	17451636	17451655	4	4	AAAAG	5				19563516-19563535-AAAAG	17451636-17451655-AAAAG
chrY	.	19564416	19564435	17452536	17452555	5	5	AAAG	4		strict		19564416-19564435-AAAG	17452536-17452555-AAAG
chrY	.	19566546	19566567	17454666	17454687	10	10	AC	2				19566546-19566567-AC	17454666-17454687-AC
chrY	.	19567258	19567320	17455378	17455440	12	12	TAAAC	5				19567258-19567320-TAAAC	17455378-17455440-TAAAC
chrY	YCAIIa	19622111	19622156	17510231	17510276	23	23	CA	2		strict		YCAIIa	YCAIIa
chrY	DYS395S1a	19739341	19739381	17627461	17627501	13	13	AAC	3		strict		DYS395S1a	DYS395S1a
chrY	.	20066056	20066070	17954176	17954190	5	5	TTA	3		strict		20066056-20066070-TTA	17954176-17954190-TTA
chrY	.	20104257	20104333	17992377	17992453	37	37	GA	2				20104257-20104333-GA	17992377-17992453-GA
chrY	.	20105743	20105798	17993863	17993918	14	14	TATC	4		strict		20105743-20105798-TATC	17993863-17993918-TATC
chrY	DYS425	20203508	20203537	18041622	18041651	10	10	TGT	3		strict		DYS425	DYS425
chrY	DYS395S1b	20440393	20440433	18278507	18278547	13	13	TTG	3		strict		DYS395S1b	DYS395S1b
chrY	DYS385b	20801599	20801642	18639713	18639756	11	11	TTTC	4		strict	Minimal, PowerPlex_Y, Yfiler, PowerPlex_Y23, Yfiler_Plus	DYS385b	DYS385b
chrY	.	20803143	20803158	18641257	18641272	4	4	TATT	4		strict		20803143-20803158-TATT	18641257-18641272-TATT
chrY	.	20803634	20803660	18641748	18641774	13	13	TG	2				20803634-20803660-TG	18641748-18641774-TG
chrY	.	20803686	20803701	18641800	18641815	4	4	TGTT	4		strict		20803686-20803701-TGTT	18641800-18641815-TGTT
chrY	.	20804005	20804042	18642119	18642156	19	19	TG	2				20804005-20804042-TG	18642119-18642156-TG
chrY	.	20804109	20804127	18642223	18642241	4	4	TGTT	4				20804109-20804127-TGTT	18642223-18642241-TGTT
chrY	.	20804886	20804915	18643000	18643029	15	15	TA	2				20804886-20804915-TA	18643000-18643029-TA
chrY	.	20805639	20805650	18643753	18643764	6	6	TA	2				20805639-20805650-TA	18643753-18643764-TA
chrY	.	20805700	20805719	18643814	18643833	9	9	CA	2				20805700-20805719-CA	18643814-18643833-CA
chrY	.	20815409	20815452	18653523	18653566	22	22	AT	2		strict		20815409-20815452-AT	18653523-18653566-AT
chrY	.	20815492	20815507	18653606	18653621	3	3	ATAC	4				20815492-20815507-ATAC	18653606-18653621-ATAC
chrY	.	20815551	20815564	18653665	18653678	7	7	CA	2				20815551-20815564-CA	18653665-18653678-CA
chrY	.	20821924	20821971	18660038	18660085	22	22	GT	2				20821924-20821971-GT	18660038-18660085-GT
chrY	.	20824479	20824505	18662593	18662619	13	13	GT	2				20824479-20824505-GT	18662593-18662619-GT
chrY	.	20824740	20824773	18662854	18662887	6	6	AAAAT	5				20824740-20824773-AAAAT	18662854-18662887-AAAAT
chrY	.	20838385	20838410	18676499	18676524	5	5	TTTTG	5				20838385-20838410-TTTTG	18676499-18676524-TTTTG
chrY	DYS385a	20842518	20842573	18680632	18680687	14	14	GAAA	4		strict	Minimal, PowerPlex_Y, Yfiler, PowerPlex_Y23, Yfiler_Plus	DYS385a	DYS385a
chrY	.	21035032	21035052	18873146	18873166	7	7	ACA	3		strict		21035032-21035052-ACA	18873146-18873166-ACA
chrY	.	21035212	21035227	18873326	18873341	4	4	AAAC	4		strict		21035212-21035227-AAAC	18873326-18873341-AAAC
chrY	.	21035897	21035908	18874011	18874022	6	6	CT	2		strict		21035897-21035908-CT	18874011-18874022-CT
chrY	.	21049859	21049894	18887973	18888008	17	17	GA	2				21049859-21049894-GA	18887973-18888008-GA
chrY	.	21050517	21050540	18888631	18888654	8	8	TTA	3				21050517-21050540-TTA	18888631-18888654-TTA
chrY	DYS461	21050690	21050737	18888804	18888851	11	11	TCTA, TCTG	4	TCTG			DYS461	DYS461
chrY	DYS460S1	21050842	21050881	18888956	18888995	10	10	CTAT	4		strict	Yfiler_Plus	DYS460S1	DYS460S1
chrY	.	21052768	21052787	18890882	18890901	3	3	TTTGT	5				21052768-21052787-TTTGT	18890882-18890901-TTTGT
chrY	.	21054501	21054514	18892615	18892628	7	7	TG	2		strict		21054501-21054514-TG	18892615-18892628-TG
chrY	.	21055032	21055047	18893146	18893161	7	7	AT	2				21055032-21055047-AT	18893146-18893161-AT
chrY	.	21062763	21062802	18900877	18900916	19	19	TG	2				21062763-21062802-TG	18900877-18900916-TG
chrY	.	21063798	21063822	18901912	18901936	5	5	AAACA	5		strict		21063798-21063822-AAACA	18901912-18901936-AAACA
chrY	.	21064852	21064867	18902966	18902981	4	4	TTTA	4		strict		21064852-21064867-TTTA	18902966-18902981-TTTA
chrY	.	21066151	21066174	18904265	18904288	5	5	GGAA	4				21066151-21066174-GGAA	18904265-18904288-GGAA
chrY	.	21068452	21068485	18906566	18906599	17	17	AT	2		strict		21068452-21068485-AT	18906566-18906599-AT
chrY	.	21073721	21073748	18911835	18911862	13	13	AC	2				21073721-21073748-AC	18911835-18911862-AC
chrY	.	21076657	21076668	18914771	18914782	6	6	GT	2				21076657-21076668-GT	18914771-18914782-GT
chrY	.	21078212	21078251	18916326	18916365	10	10	AAAT	4		strict		21078212-21078251-AAAT	18916326-18916365-AAAT
chrY	.	21079215	21079230	18917329	18917344	8	8	AC	2				21079215-21079230-AC	18917329-18917344-AC
chrY	.	21081551	21081569	18919665	18919683	4	4	AAAG	4				21081551-21081569-AAAG	18919665-18919683-AAAG
chrY	.	21083513	21083524	18921627	18921638	6	6	AG	2		strict		21083513-21083524-AG	18921627-18921638-AG
chrY	.	21084313	21084352	18922427	18922466	19	19	AT	2				21084313-21084352-AT	18922427-18922466-AT
chrY	.	21084364	21084385	18922478	18922499	9	9	TA	2				21084364-21084385-TA	18922478-18922499-TA
chrY	.	21084420	21084437	18922534	18922551	9	9	TA	2		strict		21084420-21084437-TA	18922534-18922551-TA
chrY	.	21084818	21084837	18922932	18922951	4	4	TTTTG	5		strict		21084818-21084837-TTTTG	18922932-18922951-TTTTG
chrY	.	21087756	21087771	18925870	18925885	8	8	CT	2				21087756-21087771-CT	18925870-18925885-CT
chrY	.	21093412	21093438	18931526	18931552	8	8	TAT	3				21093412-21093438-TAT	18931526-18931552-TAT
chrY	.	21095784	21095799	18933898	18933913	7	7	AT	2				21095784-21095799-AT	18933898-18933913-AT
chrY	.	21101022	21101035	18939136	18939149	7	7	TC	2				21101022-21101035-TC	18939136-18939149-TC
chrY	.	21101036	21101055	18939150	18939169	4	4	AAGA	4				21101036-21101055-AAGA	18939150-18939169-AAGA
chrY	.	21104731	21104762	18942845	18942876	7	7	AGGA	4				21104731-21104762-AGGA	18942845-18942876-AGGA
chrY	.	21105360	21105375	18943474	18943489	4	4	TATT	4		strict		21105360-21105375-TATT	18943474-18943489-TATT
chrY	.	21112411	21112444	18950525	18950558	17	17	AC	2		strict		21112411-21112444-AC	18950525-18950558-AC
chrY	.	21113181	21113194	18951295	18951308	7	7	TC	2				21113181-21113194-TC	18951295-18951308-TC
chrY	.	21114195	21114213	18952309	18952327	4	4	ATTT	4				21114195-21114213-ATTT	18952309-18952327-ATTT
chrY	.	21117328	21117343	18955442	18955457	4	4	TGTT	4		strict		21117328-21117343-TGTT	18955442-18955457-TGTT
chrY	.	21118159	21118202	18956273	18956316	22	22	AC	2		strict		21118159-21118202-AC	18956273-18956316-AC
chrY	.	21118542	21118568	18956656	18956682	4	4	ATAA	4				21118542-21118568-ATAA	18956656-18956682-ATAA
chrY	.	21130588	21130645	18968702	18968759	14	14	AAAT	4				21130588-21130645-AAAT	18968702-18968759-AAAT
chrY	.	21134323	21134338	18972437	18972452	4	4	AAAC	4		strict		21134323-21134338-AAAC	18972437-18972452-AAAC
chrY	.	21138365	21138384	18976479	18976498	10	10	AC	2		strict		21138365-21138384-AC	18976479-18976498-AC
chrY	.	21138732	21138750	18976846	18976864	4	4	CAAA	4				21138732-21138750-CAAA	18976846-18976864-CAAA
chrY	.	21166360	21166377	19004474	19004491	6	6	TAA	3				21166360-21166377-TAA	19004474-19004491-TAA
chrY	.	21166800	21166824	19004914	19004938	5	5	ACAAA	5		strict		21166800-21166824-ACAAA	19004914-19004938-ACAAA
chrY	.	21176382	21176398	19014496	19014512	8	8	TG	2				21176382-21176398-TG	19014496-19014512-TG
chrY	.	21177057	21177078	19015171	19015192	11	11	TA	2		strict		21177057-21177078-TA	19015171-19015192-TA
chrY	.	21179959	21179970	19018073	19018084	6	6	CA	2				21179959-21179970-CA	19018073-19018084-CA
chrY	.	21184569	21184589	19022683	19022703	7	7	AAT	3		strict		21184569-21184589-AAT	19022683-19022703-AAT
chrY	.	21194836	21194863	19032950	19032977	6	6	TGTA	4				21194836-21194863-TGTA	19032950-19032977-TGTA
chrY	.	21202443	21202460	19040557	19040574	8	8	TC	2				21202443-21202460-TC	19040557-19040574-TC
chrY	.	21211298	21211313	19049412	19049427	4	4	AAAC	4		strict		21211298-21211313-AAAC	19049412-19049427-AAAC
chrY	.	21216620	21216633	19054734	19054747	7	7	CA	2				21216620-21216633-CA	19054734-19054747-CA
chrY	.	21216947	21216994	19055061	19055108	12	12	AAAT	4		strict		21216947-21216994-AAAT	19055061-19055108-AAAT
chrY	.	21219118	21219141	19057232	19057255	6	6	CAAA	4				21219118-21219141-CAAA	19057232-19057255-CAAA
chrY	.	21226430	21226449	19064544	19064563	5	5	AAAG	4		strict		21226430-21226449-AAAG	19064544-19064563-AAAG
chrY	.	21228406	21228417	19066520	19066531	3	3	AAAT	4		strict		21228406-21228417-AAAT	19066520-19066531-AAAT
chrY	.	21237588	21237609	19075702	19075723	10	10	AC	2				21237588-21237609-AC	19075702-19075723-AC
[truncated: 452 more rows]
