# Supplementary material for: Y-LineageTracker: a high-throughput analysis framework for Y-chromosomal next-generation sequencing data
Source: BMC Bioinformatics. 2021 Mar 9;22:114. doi: 10.1186/s12859-021-04057-z (PMC7941695; doi:10.1186/s12859-021-04057-z)
Supplement: Supplementary file 4 — Additional file 4: Table S3. Result comparison of NRY haplogroup classification tools on VCF data. This table gives a comparison of NRY haplogroup results of 1, 233 male samples from the 1000 Genomes Project data set phase 3 in VCF, performed by different NRY haplogroup classification tools that can use VCF data as input files, including Y-LineageTracker, HaploGrouper, and AMY-Tree. [file 12859_2021_4057_MOESM4_ESM.xlsx]

## Sheet: VCF comparison
SampleID	Published Haplogroup	Tools
		Y-LineageTracker	HaploGrouper	AMY-Tree
HG00096	R1b1a1b1a1a2c1a1f	R1b1a1b1a1a2c1a1f1	R1b1a1b1a1a2c1a1f1	R1b1a1b1a1a2c1
HG00101	I1a2a1a1	I1a2a1a1d1a1b1a	I1a2a1a1d1a1b1a	I1a2a1a
HG00103	R1b1a1b1a1a2c1a2b2a	R1b1a1b1a1a2c1a2b2a	R1b1a1b1a1a2c1a2b2a	R1b1a1b1a1a2c1a2
HG00105	R1b1a1b1a1a2c1a4b	R1b1a1b1a1a2c1a4b5a1a	R1b1a1b1a1a2c1a4b5a1a	R1b1a1b1a1a2c1a4b2a
HG00107	R1b1a1b1a1a2a	R1b1a1b1a1a2a6	R1b1a1b1a1a2a6	R1b1a1b1a1a2
HG00108	R1b1a1b1a1a1b1a	R1b1a1b1a1a1b1a	R1b1a1b1a1a1b1a	R1b1a1b1a1a1b
HG00109	R1a1a1b1a3a2	R1a1a1b1a3a2b2b1b1	R1a1a1b1a3a2b2b1b1	R1a1a1b1a3a2
HG00112	R1b1a1b1a1a2a1	R1b1a1b1a1a2a1b	R1b1a1b1a1a2a1b	R1b1a1b1a1a2
HG00113	R1a1a1b1a3a2a1	R1a1a1b1a3a2a1	R1a1a1b1a3a2a1	R1a1a1b1a3a2
HG00114	R1a1a1b1a3a2a1	R1a1a1b1a3a2a1	R1a1a1b1a3a2a1	R1a1a1b1a3a2
HG00115	R1b1a1b1a1a2c1a	R1b1a1b1a1a2c1a	R1b1a1b1a1a2c1a	R1b1a1b1a1a2c1
HG00116	R1b1a1b1a1a2c1a5b1a1a2	R1b1a1b1a1a2c1a5b1a1a2b	R1b1a1b1a1a2c1a5b1a1a2b	R1b1a1b1a1a2c1a5b1a1
HG00117	I1	I1b2	I1b2	I1
HG00119	R1b1a1b1a1a2c1	R1b1a1b1a1a2c1a	R1b1a1b1a1a2c1a	R1b1a1b1a1a2c1
HG00126	R1b1a1b1a1a2a1b1a1	R1b1a1b1a1a2a1b1a1a	R1b1a1b1a1a2a1b1a1a	R1b1a1b1a1a2a1b1a1
HG00129	R1b1a1b1a1a2b	R1b1a1b1a1a2b	R1b1a1b1a1a2b	R1b1a1b1a1a2b
HG00131	R1b1a1b1a1a1c2b1b	R1b1a1b1a1a1c2b1b4d1	R1b1a1b1a1a1c2b1b4	R1b1a1b1a1a1c2b1
HG00136	I2a1b1a2b1a2a1a	I2a1b1a2b1a2a1a1a1a1a3a	I2a1b1a2b1a2a1a1a1a1a3a	I2a1b1
HG00138	R1b1a1b1a1a2e2	R1b1a1b1a1a2e2	R1b1a1b1a1a2e2	R1b1a1b1a1a2e
HG00139	R1b1a1b1a1a2e	R1b1a1b1a1a2e	R1b1a1b1a1a2e	R1b1a1b1a1a2e
HG00140	I1	I1b3	I1b3	I1
HG00141	R1b1a1b1a1a2a1a2	R1b1a1b1a1a2a1a2	R1b1a1b1a1a2a1a2	R1b1a1b1a1a2
HG00142	I1a2a1a1d1a	R1b1a1b1a1a2b1c1a1a1a1	R1b1a1b1a1a2b1c1a1a1a1	R1b1a1b1a1a2b
HG00143	R1b1a2a1a1c2b2a1a1b1a	R1b1a1b1a1a1c2b2a1b1a4a1b	R1b1a1b1a1a1c2b2a1b1a4a1b	R1b1a1b1a1a1c2b2a1b1a
HG00145	R1b1a1b1a1a2b	R1b1a1b1a1a2b	R1b1a1b1a1a2b	R1b1a1b1a1a2b
HG00148	R1b1a1b1a1a	R1b1a1b1a1a3a	R1b1a1b1a1a3a	R1b1a1b1
HG00149	R1b1a2a1a1c2b2a1a1b1a	R1b1a1b1a1a1c2b2a1b1a4a1a1	R1b1a1b1a1a1c2b2a1b1a4a1a1	R1b1a1b1a1a1c2b2a1b1a
HG00151	R1a1a1b1a2	R1a1a1b1a2	R1a1a1b1a2	R1a1a1b1
HG00155	R1b1a1b1a1a1c1a	R1b1a1b1a1a1c1a2a	R1b1a1b1a1a1c1a2a	R1b1a1b1a1a1c2a1
HG00157	R1b1a1b1a1a2	R1b1a1b1a1a2d1a	R1b1a1b1a1a2d1a	R1b1a1b1a1a2
HG00159	I1a2a1a1	I1a2a1a1d2a1a	I1a2a1a1d2	I1a2a1a
HG00160	J2b2a1a1a1a1a	J2b2a1a1a1a1a1b1	J2b2a1a1a1a1a1b1	J2b2a1
HG00181	J1a2a1a2c1a1	J1a2a1a2c1a1	J1a2a1a2c1a1	J1a2a1a2
HG00182	N1a1a1a1a2a1a	N1a1a1a1a2a1a1a1a2c	N1a1a1a1a2a1a1a1a2c	N1a1a1a
HG00183	N1a1a1a1a2a1a	N1a1a1a1a2a1a1a1a2b	N1a1a1a1a2a1a1a1a2b	N1a1a1a
HG00185	N1a1a1a1a2a1a1a1a1a	N1a1a1a1a2a1a1a1a1a1a2	N1a1a1a1a2a1a1a1a1a1a2	N1a1a1a
HG00186	I1a1b1a4a1a1	I1a1b1a4a1a1d	I1a1b1a4a1a1d	I1a1b1a4a1a1
HG00187	N1a1a1a1a2a1a	N1a1a1a1a2a1a1a1b1b1b	N1a1a1a1a2a1a1a1b1b1b	N1a1a1a
HG00188	N1a1a1a1a2a1a1a1a1a	N1a1a1a1a2a1a1a1a1a2	N1a1a1a1a2a1a1a1a1a2	N1a1a1a
HG00189	I1a1b1b1a1	I1a1b1b1a1a1	I1a1b1b1a1a1	I1
HG00190	I1	I1a1b1a4a2a1a1a	I1a1b1a4a2a1a1	I1a1b1
HG00234	I1a2a1a1a1b	I1a2a1a1a1b1a1a	I1a2a1a1a1b1a1a	I1a2a1a1a
HG00242	R1b1a1b1a1a2c1a5b1a1	R1b1a1b1a1a2c1a5b1a1a4	R1b1a1b1a1a2c1a5b1a1a4	R1b1a1b1a1a2c1a5b1a1
HG00243	R1b1a1b1a1a2c1b	R1b1a1b1a1a2c1b1	R1b1a1b1a1a2c1b1	R1b1a1b1a1a2c1
HG00244	I1a2a1a1d1a	R1b1a1b1a1a2b1c1b1a2a	R1b1a1b1a1a2b1c1b1a2a	R1b1a1b1a1a2b
HG00246	R1b1a1b1a1a2c1a4a	R1b1a1b1a1a2c1a4a	R1b1a1b1a1a2c1a4a	R1b1a1b1a1a2c1
HG00251	R1b1a1b1a1a1c2b2a1b1a4b1	R1b1a1b1a1a1c2b2a1b1a4b1b	R1b1a1b1a1a1c2b2a1b1a4b1b	R1b1a1b1a1a1c2b2a1b1a
HG00252	I1a2a	I1a2a2a3a1	I1a2a2a3a1	I1a2a
HG00256	R1b1a1b1a1a1c1	R1b1a1b1a1a1c1	R1b1a1b1a1a1c1	R1b1a1b1a1a1c2a1
HG00260	R1b1a1b1a1a1b1a	R1b1a1b1a1a1b1a	R1b1a1b1a1a1b1a	R1b1a1b1a1a1b
HG00264	R1b1a1b1a1a2a	R1b1a1b1a1a2a	R1b1a1b1a1a2a	R1b1a1b1a1a2
HG00265	R1b1a1b1a1a1c2b1a1a1	R1b1a1b1a1a1c2b1a1a1	R1b1a1b1a1a1c2b1a1a1	R1b1a1b1a1a1c2b1a1a1
HG00267	R1b1a1b1a1a1c2b2a1b1a4b1a1a	R1b1a1b1a1a1c2b2a1b1a4b1a1a2	R1b1a1b1a1a1c2b2a1b1a4b1a1a2	R1b1a1b1a1a1c2b2a1b1a
HG00271	N1a1a1a1a2a1a1a1a1a	N1a1a1a1a2a1a1a1a1a1a1d	N1a1a1a1a2a1a1a1a1a1a1d	N1a1a1a
HG00273	N1a1a1a1a2a1a1a1a1a	N1a1a1a1a2a1a1a1a1a1a1c	N1a1a1a1a2a1a1a1a1a1a1	N1a1a1a
HG00277	R1a1a1b1a2a	R1a1a1b1a2a3a1a1a	R1a1a1b1a2a3a1a1a	R1a1a1b1a2a
HG00278	N1a1a1a1a2a1a	N1a1a1a1a2a1a1a1b1b1a1b	N1a1a1a1a2a1a1a1b1b1a1b	N1a1a1a
HG00280	N1a1a1a1a1a	N1a1a1a1a1a2b1a	N1a1a1a1a1a2b1a	N1a1a1a
HG00284	N1a1a1a1a2a1a	N1a1a1a1a2a1a1a1b1a1a	N1a1a1a1a2a1a1a1b1a1a	N1a1a1a
HG00290	N1a1a1a1a2a1a1a1a1a	N1a1a1a1a2a1a1a1a1a1a1a2	N1a1a1a1a2a1a1a1a1a1a1a2	N1a1a1a
HG00308	I1a1b1a4a1a1	I1a1b1a4a1a1	I1a1b1a4a1a1	I1a1b1a4a1a1
HG00310	I1a2b	I1a2b2	I1a2b2	I1a2b
HG00311	N1a1a1a1a2a1a	N1a1a1a1a2a1a1a1a2	N1a1a1a1a2a1a1a1a2	N1a1a1a
HG00321	I1a1b1a4a1a1	I1a1b1a4a1a1b1a4b	I1a1b1a4a1a1b1a4b	I1a1b1a4a1a1
HG00325	I1a1b1a4a1a1	I1a1b1a4a1a1e1a1	I1a1b1a4a1a1e1a1	I1a1b1a4a1a1
HG00329	N1a1a1a1a2a1a	N1a1a1a1a2a1a1a2a1	N1a1a1a1a2a1a1a2a1	N1a1a1a
HG00335	N1a1a1a1a2a1a1a1a1a	N1a1a1a1a2a1a1a1a1a1b	N1a1a1a1a2a1a1a1a1a1b	N1a1a1a
HG00336	N1a1a1a1a2a1a1a1a1a	N1a1a1a1a2a1a1a1a1a1a1b	N1a1a1a1a2a1a1a1a1a1a1	N1a1a1a
HG00338	N1a1a1a1a2a1a1a1a1a	N1a1a1a1a2a1a1a1a1a1a1a	N1a1a1a1a2a1a1a1a1a1a1a	N1a1a1a
HG00341	N1a1a1a1a1a1a	N1a1a1a1a1a1a2a1	N1a1a1a1a1a1a2a1	N1a1a1a1a1a1a
HG00342	N1a1a1a1a1a	N1a1a1a1a1a2a1b1a	N1a1a1a1a1a2a1b1a	N1a1a1a
HG00345	I1a1b1a4a1a1	I1a1b1a4a1a1b1a2a1	I1a1b1a4a1a1b1a2a1	I1a1b1a4a1a1
HG00351	N1a1a1a1a1a1a	N1a1a1a1a1a1a3a	N1a1a1a1a1a1a3a	N1a1a1a1a1a1a
HG00358	N1a1a1a1a2a1a1a1a1a	N1a1a1a1a2a1a1a1a1a1a1a1a	N1a1a1a1a2a1a1a1a1a1a1a1a	N1a1a1a
HG00360	I2a1a2b	I2a1a2b1a1a2a1a	I2a1a2b1a1a2a1a	I2a1a2b
HG00366	R1a1a1b1a2b3a	R1a1a1b1a2b3a3a2a	R1a1a1b1a2b3a3a2a	R1a1a1b1
HG00369	N1a1a1a1a1a	N1a1a1a1a1a2a1a1a1	N1a1a1a1a1a2a1a1a1	N1a1a1a
HG00371	N1a1a1a1a2a1a	N1a1a1a1a2a1a1a1b1b1a1a1	N1a1a1a1a2a1a1a1b1b1a1a1	N1a1a1a
HG00372	I1a1b1a4a1a1	I1a1b1a4a1a1b2	I1a1b1a4a1a1b2	I1a1b1a4a1a1
HG00375	N1a1a1a1a2	N1a1a1a1a2a1a1a1b1a2a	N1a1a1a1a2a1a1a1b1a2a	N1a1a1a
HG00382	R1a1a1b1a2a	R1a1a1b1a2a2b1a	R1a1a1b1a2a2b1a	R1a1a1b1a2a
HG00403	O2a1b1a1a1a	O2a1b1a1a1a1f2b	O2a1b1a1a1a1f2b	O2a1b
HG00406	O1b	O1b1a2c	O1b1a2c	O1b
HG00409	O2a2b1a1	O2a2b1a1a1a1	O2a2b1a1a1a1	O2a2b1a1
HG00421	O2a1b1a1a1a	O2a1b1a1a1a1a1a1a2a	I2a1b1a1a1b1a1	O2a1b
HG00436	O2a1b1a1a1a	O2a1b1a1a1a1a1a1a1a2a	O2a1b1a1a1a1a1a1a1a2a	O2a1b
HG00442	O1b1a1a	O1b1a1a2	O1b1a1a2	O1b1a1a
HG00445	O2a1b1a1a1a	O2a1b1a1a1a1a1a1b1e	O2a1b1a1a1a1a1a1b1e	O2a1b
HG00448	O2a1	O2a1a1a1	O2a1a1a1	O2a1
HG00451	O2a1b1a1a1a	O2a1b1a1a1a1a1a1a1a2a2	O2a1b1a1a1a1a1a1a1a2a2	O2a1b
HG00457	O1b1a1	O1b1a1b1a1b	O1b1a1b1a1b	O1b1a1
HG00463	O2a1	O2a1a1a1b1	O2a1a1a1b1	O2a1
HG00472	O2a1b1a2a	O2a1b1a2a1a1a1b1	O2a1b1a2a1a1a1b1	O2a1b
HG00475	O2a1	O2a1a1a1b1	O2a1a1a1b1	O2a1
HG00478	O2a1	O2a1a1a1a2	O2a1a1a1a2	O2a1
HG00500	O2a1	O2a1a1a1b1	O2a1a1a1b1	O2a1
HG00524	O2a2	O2a2b1a2a1a1b1b2b2a	O2a2b1a2a1a1b1b2b2a	O2a2b
HG00530	O1b2a	O1b2a1a2b	O1b2a1a2b	O1b2
HG00533	O1b2a	O1b2a1a2b	O1b2a1a2b	O1b2
HG00536	O2a1	O2a1a1a1b1	O2a1a1a1b1	O2a1
HG00542	O2a1	O2a1a1a1b1	O2a1a1a1b1	O2a1
HG00553	B2a1a1a1	B2a1a1a1a2a	B2a1a1a1a2a	B2a1a1a1
HG00556	O2a2b2	O2a2b2a1a1	O2a2b2a1a1	O2a2b
HG00559	O2	O2b1a1a1	O2b1a1a1	O2
HG00565	O2a2b1a1	O2a2b1a1a1c1a1a1	O2a2b1a1a1c1a1a1	O2a2b1a1
HG00580	O1a	O1a1a2a1a2a	O1a1a2a1a2a	O1a1a
HG00583	O2a2	O2a2b1a2a1a1b1	O2a2b1a2a1a1b1	O2a2b
HG00589	O2a2	O2a2b1a2a1a1b1b1	O2a2b1a2a1a1b1b1	O2a2b
HG00592	O2a2b1a1	O2a2b1a1a1b	O2a2b1a1a1b	O2a2b1a1
HG00595	O1a	O1a1a1a1a1a1b1	O1a1a1a1a1a1b1	O1a1a
HG00598	O2a2b1a1	O2a2b1a1a1c1a1a2a	O2a2b1a1a1c1a1a2a	O2a2b1a1
HG00607	O2a1b1a1a1a	O2a1b1a1a1a1h1	O2a1b1a1a1a1h1	O2a1b
HG00610	O2a1b1a2a	O2a1b1a2a2b1	O2a1b1a2a2b1	O2a1b
HG00613	O2a1b1a1a1a	O2a1b1a1a1a1a1a1a1a1	O2a1b1a1a1a1a1a1a1a1	O2a1b
HG00619	O2a2b1a1	O2a2b1a1a1a3a1a1a	O2a2b1a1a1a3a1a1a	O2a2b1a1
HG00622	O2a2a	O2a2a2a2	O2a2a2a2	O2a2a1a2a1a1a1a
HG00625	O2a2a	O2a2a2a2	O2a2a2a2	O2a2a1a2a1a1a1a
HG00628	C2	C2b2	C2b2	C2
HG00631	O2a2b2	O2a2b2a1b1	O2a2b2a1b1	O2a2b
HG00634	O1b	O1b1a2a1	O1b1a2a1	O1b
HG00637	R1b1a1b1a1a2a1a1a1a	R1b1a1b1a1a2a1a1a1a	R1b1a1b1a1a2a1a1a1a	R1b1a1b1a1a2
HG00640	R1b	R1b1a2a1a	R1b1a2a1a	R1b
HG00650	O2a2a	O2a2a1a1a1a	O2a2a1a1a1a	O2a2a1a2a1a1a1a
HG00653	O2a2a	O2a2a1a2a1a1b2	O2a2a1a2a1a1b2	O2a2a1a2a1a1a1a
HG00656	O2a2a	O2a2a1a1a1a	O2a2a1a1a1a	O2a2a1a2a1a1a1a
HG00662	O2a2a	O2a2a1a1a1a	O2a2a1a1a1a	O2a2a1a2a1a1a1a
HG00671	O2a2a	O2a2a1a1a1a	O2a2a1a1a1a	O2a2a1a2a1a1a1a
HG00674	O2a2a	O2a2a1a1a1a	O2a2a1a1a1a	O2a2a1a2a1a1a1a
HG00683	O2a2	O2a2b1a2a1a1a1a1a1a	O2a2b1a2a1a1a1a1a1a	O2a2b
HG00689	O2a2a	O2a2a1a1a1a	O2a2a1a1a1a	O2a2a1a2a1a1a1a
HG00692	O2a2a	O2a2a1a1a1a	O2a2a1a1a1a	O2a2a1a2a1a1a1a
HG00698	O2a2a	O2a2a1a1a1a	O2a2a1a1a1a	O2a2a1a2a1a1a1a
HG00701	O1b1a1a1a1a1	O1b1a1a1a1a1a1a1a1a1a	O1b1a1a1a1a1a1a1a1a1a	O1b1a1a1a1a1
HG00704	O2a2a	O2a2a1a1a1a	O2a2a1a1a1a	O2a2a1a2a1a1a1a
HG00707	O2a1b1a1a1a	O2a1b1a1a1a1a1a1a2b	O2a1b1a1a1a1a1a1a2b	O2a1b
HG00728	O1b1a1a1a1a1	O1b1a1a1a1a1b1a1a	O1b1a1a1a1a1b1a1a	O1b1a1a1a1a1
HG00731	R1b1a1b1a1a2a	R1b1a1b1a1a2a5	R1b1a1b1a1a2a5	R1b1a1b1a1a2
HG00736	R1b1a1b1a1a2b	R1b1a1b1a1a2b1c2b1a2	R1b1a1b1a1a2b1c2b1a2	R1b1a1b1a1a2b
HG00739	R1b1a1b1a1a2a	R1b1a1b1a1a2a	R1b1a1b1a1a2a	R1b1a1b1a1a2
HG00742	R1b1a1b1a1a2a	R1b1a1b1a1a2a5	R1b1a1b1a1a2a5	R1b1a1b1a1a2
HG00844	O1b1a1a1a1a1	O1b1a1a1a1a1b1b	O1b1a1a1a1a1b1b	O1b1a1a1a1a1
HG00881	O2a2b1a1	O2a2b1a1a1a4a1	O2a2b1a1a1a4a1	O2a2b1a1
HG00982	O1b1a1a	O1b1a1a1a1b1b	O1b1a1a1a1b1b	O1b1a1a
HG01028	O1b1a1a	O1b1a1a1a1b1a1a1a3	O1b1a1a1a1b1a1a1a3	O1b1a1a
HG01031	O1b1a1a	O1b1a1a1a1b1b	O1b1a1a1a1b1b	O1b1a1a
HG01047	R1b1a1b1a1a2a1a1a1a1	R1b1a1b1a1a2a1a1a1a1	R1b1a1b1a1a2a1a1a1a1	R1b1a1b1a1a2a1a1a1a1
HG01048	R1b1a1b1a1a2a	R1b1a1b1a1a2a5	R1b1a1b1a1a2a5	R1b1a1b1a1a2
HG01051	T1a2b	T1a2b1a1	T1a2b1a1	T1a2
HG01054	E1b1b1a1b1a	E1b1b1a1b1a26	E1b1b1a1b1a1	E1b1b1a1b1a
HG01060	R1b1a1b1a1a2b	R1b1a1b1a1a2b2a	R1b1a1b1a1a2b2a	R1b1a1b1a1a2b
HG01063	R1b1a1b1a1a2a	R1b1a1b1a1a2a	R1b1a1b1a1a2a	R1b1a1b1a1a2
HG01066	R1b1a1b1a	R1b1a1b1a2a1	R1b1a1b1a2a1	R1b1a1b1
HG01069	J1a2a1a2	J1a2a1a2d2b2b2c4c4a1a1a	J1a2a1a2d2b2b2c4c4a1a1a	J1a2a1a2
HG01072	E1b1b1a1b1a	E1b1b1a1b1a6a1a3	E1b1b1a1b1a6a1a1	E1b1b1a1b1a
HG01075	R1b1a1b1a1a2a1b3	R1b1a1b1a1a2a1b3	R1b1a1b1a1a2a1b3	R1b1a1b1a1a2
HG01079	R1b1a1b1a1a2c1a	R1b1a1b1a1a2c1a3	R1b1a1b1a1a2c1a3	R1b1a1b1a1a2c1
HG01082	R1b1a1b1a1a2	R1b1a1b1a1a2a	R1b1a1b1a1a2a	R1b1a1b1a1a2
HG01085	R1b1a1b1a1a2a	R1b1a1b1a1a2a	R1b1a1b1a1a2a	R1b1a1b1a1a2
HG01088	E1b1b1b1a1	E1b1b1b1a1c3b	E1b1b1b1a1c3b	E1b1b1b1a1
HG01094	E1a	E1a2a1a2b	E1a2a1a2b	E1a
HG01097	G2a2b2a1a1b1	G2a2b2a1a1b1a1b4	G2a2b2a1a1b1a1b4	G2a2b2a1a1b
HG01101	I2a1a1a1a1	I2a1a1a1a1a1a2a1a	I2a1a1a1a1a1a2a1a	I2a1a1a1a1
HG01104	E1b1b1b1a1	E1b1b1b1a1h1	E1b1b1b1a1h1	E1b1b1b1a1
HG01107	E1b1b1a1b1a	E1b1b1a1b1a11a	E1b1b1a1b1a11a	E1b1b1a1b1a
HG01110	E1b1b1b2a1a1	E1b1b1b2a1a1a1a1f1b1a1b	E1b1b1b2a1a1a1a1f1b1a1b	E1b1b1b2a1a1
HG01112	E1b1b1b2a1a4	E1b1b1b2a1a6c1b	E1b1b1b2a1a6c1b	E1b1b1b2a1a4
HG01121	R1b1a1b1a1a2a	R1b1a1b1a1a2a	R1b1a1b1a1a2a	R1b1a1b1a1a2
HG01124	Q1b1a1a	Q1b1a1a1r	Q1b1a1a1r	Q1b1a1a
HG01130	J1a2a1a2	J1a2a1a2d2b2b2c4c4a2a1	J1a2a1a2d2b2b2c4c4a2a1	J1a2a1a2
HG01133	T1a1a1b2b	T1a1a1b2b2b1a1a1c	T1a1a1b2b2b1a1a1c	T1a1a
HG01136	R1b1a1b1a1a2c1a4b	R1b1a1b1a1a2c1a4b7	R1b1a1b1a1a2c1a4b7	R1b1a1b1a1a2c1a4b2a
HG01139	Q1b1a1a	Q1b1a1a1e2a	Q1b1a1a1e2a	Q1b1a1a
HG01142	Q1b1a1a	Q1b1a1a1e2b	Q1b1a1a1e2b	Q1b1a1a
HG01148	R1b1a1b1a1a2a1	R1b1a1b1a1a2a1b1a1a	R1b1a1b1a1a2a1b1a1a	R1b1a1b1a1a2a1b1a1
HG01161	E1b1b1b1a1	E1b1b1b1a1c3	E1b1b1b1a1c3	E1b1b1b1a1
HG01164	J2a1a1b2	J2a1a1b2	J2a1a1b2	J2a1a1b2
HG01167	I2a1a1a	I2a1a1a1a2c1	I2a1a1a1a2c1	I2a1a1a
HG01170	R1b1a1b1a1a2	R1b1a1b1a1a2a5	R1b1a1b1a1a2a5	R1b1a1b1a1a2
HG01173	R1b1a1b1a1a2a1a1a1a	R1b1a1b1a1a2a1a1a1a	R1b1a1b1a1a2a1a1a1a	R1b1a1b1a1a2
HG01176	R1b1a1b1a1a2a	R1b1a1b1a1a2a5	R1b1a1b1a1a2a5	R1b1a1b1a1a2
HG01182	R1b1a1b1a1a2a	R1b1a1b1a1a2a7	R1b1a1b1a1a2a	R1b1a1b1a1a2
HG01187	E1b1a1a1a1a	E1b1a1a1a1a2b	E1b1a1a1a1a2b	E1b1a1a1a1a
HG01190	T1a1a1b2b	T1a1a1b2b2b1a1a2	T1a1a1b2b2b1a1a2	T1a1a
HG01197	I2a1a1a1a1	I2a1a1a1a1a1a2a1a	I2a1a1a1a1a1a2a1a	I2a1a1a1a1
HG01200	E1b1b1a1b2	E1b1b1a1b2a4a	E1b1b1a1b2a4a	E1b1b1a1b2
HG01204	E1b1a1a1a2a1	E1b1a1a1a2a1a3b1d1c1a3	E1b1a1a1a2a1a3b1d1c1a3	E1b1a1a1a2a1
HG01241	R1b1a1b1a1a2a	R1b1a1b1a1a2a	R1b1a1b1a1a2a	R1b1a1b1a1a2
HG01247	R1b1a1b1a1a2a	R1b1a1b1a1a2a	R1b1a1b1a1a2a	R1b1a1b1a1a2
HG01250	E1b1b1b2a1a1	E1b1b1b2a1a1a1a1f1a1	E1b1b1b2a1a1a1a1f1a1	E1b1b1b2a1a1
HG01253	J1	J1b1a1b	J1b1a1b	J1a2a1a2
HG01256	J1	J1b1a1a	J1b1a1a	J1a2a1a2
HG01259	R1b1a1b1a1a2a1a1a1a	R1b1a1b1a1a2a1a1a1a	R1b1a1b1a1a2a1a1a1a	R1b1a1b1a1a2
HG01271	R1b1a1b1a1a2a1a1	R1b1a1b1a1a2a1a1	R1b1a1b1a1a2a1a1	R1b1a1b1a1a2
HG01277	R1b1a1b1b	R1b1a1b1b3a1	R1b1a1b1b3a1	R1b1a1b1
HG01280	R1b1a1b1a1a2a1a1a1a1	R1b1a1b1a1a2a1a1a1a1	R1b1a1b1a1a2a1a1a1a1	R1b1a1b1a1a2a1a1a1a1
HG01286	R1b1a1b1a1a2a1a1a1	R1b1a1b1a1a2a1a1a1a	R1b1a1b1a1a2a1a1a1a	R1b1a1b1a1a2
HG01302	E1b1a1a1a1c1b	E1b1a1a1a1c1b2a1a2	E1b1a1a1a1c1b2a1a2	E1b1a1a1a1c1b
HG01305	E1b1a1a1a1c1a1	E1b1a1a1a1c1a1a3d6	E1b1a1a1a1c1a1a3d6	E1b1a1a1a1c1a1a
HG01308	E1b1b1a1b1a	E1b1b1a1b1a10a1a1a	E1b1b1a1b1a10a1a1a	E1b1b1a1b1a
HG01311	G2a2a1a2	G2a2a1a2a1b1a2a	G2a2a1a2a1b1a2a	G2a
HG01325	E1b1b1b2a1a1	E1b1b1b2a1a1a1a1f1b1a1b	E1b1b1b2a1a1a1a1f1b1a1b	E1b1b1b2a1a1
HG01334	R1b1a1b1a1a2	R1b1a1b1a1a2d1a	R1b1a1b1a1a2d1a	R1b1a1b1a1a2
HG01341	R1b1a1b1a1a2a	R1b1a1b1a1a2a7	R1b1a1b1a1a2a	R1b1a1b1a1a2
HG01344	I2a1a1a1a1	I2a1a1a1a1a6a	I2a1a1a1a1a6a	I2a1a1a1a1
HG01350	R1b1a1b1a1a2a	R1b1a1b1a1a2a5	R1b1a1b1a1a2a	R1b1a1b1a1a2
HG01353	R1b1a1b1a1a2a	R1b1a1b1a1a2a	R1b1a1b1a1a2a	R1b1a1b1a1a2
HG01356	R1b1a1b1a1a2b1a1	R1b1a1b1a1a2b1a1	R1b1a1b1a1a2b1a	R1b1a1b1a1a2b1a1
HG01359	R1b1a1b1a1a2a1b1a1	R1b1a1b1a1a2a1b1a1a	R1b1a1b1a1a2a1b1a1	R1b1a1b1a1a2a1b1a1
HG01362	E1b1a1a1a2a1a3b1a	E1b1a1a1a2a1a3b1a9b	E1b1a1a1a2a1a3b1a9b	E1b1a1a1a2a1a3b1a
HG01365	R1b1a1b1a1a2a1	R1b1a1b1a1a2a1b1	R1b1a1b1a1a2a1b1	R1b1a1b1a1a2
HG01374	R1b1a1b1a1a2a1b1a1	R1b1a1b1a1a2a1b1a1a	R1b1a1b1a1a2a1b1a1	R1b1a1b1a1a2a1b1a1
HG01377	E1b1b1a1a2	E1b1b1a1a2a2	E1b1b1a1a2a2	E1b1b1a1a2
HG01383	R1b1a1b1a1a2b	R1b1a1b1a1a2b	R1b1a1b1a1a2b	R1b1a1b1a1a2b
HG01389	R1b1a1b1a1a	R1b1a1b1a1a2a5	R1b1a1b1a1a2a5	R1b1a1b1a1a2
HG01392	R1b1a1b1a1a2a1a2	R1b1a1b1a1a2a1a2	R1b1a1b1a1a2a1a2	R1b1a1b1a1a2
HG01395	R1b1a1b1a1a2a	R1b1a1b1a1a2a7	R1b1a1b1a1a2a	R1b1a1b1a1a2
HG01398	R1b1a1b1a1a2a	R1b1a1b1a1a2a	R1b1a1b1a1a2a	R1b1a1b1a1a2
HG01402	J2a1a1a2b2	J2a1a1a2b2a3b1a1b1a1	J2a1a1a2b2a3b1a1b1a	J2a1a1a2b2
HG01405	R1b1a1b1a1a2c1a4b2	R1b1a1b1a1a2c1a4b2d1a	R1b1a1b1a1a2c1a4b2d1a	R1b1a1b1a1a2c1a4b2a
HG01412	J2a1a1b2a1b1	J2a1a1b2a1b1b2	J2a1a1b2a1b1b2	J2a1a1b2a1b1
HG01413	R1b1a1b1a1a2a	R1b1a1b1a1a2a	R1b1a1b1a1a2a	R1b1a1b1a1a2
HG01431	J1a2a1a2	J1a2a1a2d2b2b2b	J1a2a1a2d2b2b2b	J1a2a1a2
HG01437	J1a2a1a2	J1a2a1a2d2b2b2c4c4a2a1	J1a2a1a2d2b2b2c4c4a2a1	J1a2a1a2
HG01440	R1b1a1b1a1a2a1a1a1	R1b1a1b1a1a2a1a1a1	R1b1a1b1a1a2a1a1a1	R1b1a1b1a1a2
HG01443	R1b1a1b1a1a2a	R1b1a1b1a1a2a	R1b1a1b1a1a2a	R1b1a1b1a1a2
HG01455	E1b1b1b2a1a4	E1b1b1b2a1a6c1a	E1b1b1b2a1a6c1a	E1b1b1b2a1a4
HG01461	R1b1a1b1a1a2a	R1b1a1b1a1a2a	R1b1a1b1a1a2a	R1b1a1b1a1a2
HG01464	R1b1a1b1a1a2a1b1a1	R1b1a1b1a1a2a1b1a1a	R1b1a1b1a1a2a1b1a1a	R1b1a1b1a1a2a1b1a1
HG01479	R1b1a1b1a1a2a1a1	R1b1a1b1a1a2a1a1a1a	R1b1a1b1a1a2a1a1a1a	R1b1a1b1a1a2
HG01485	E1b1a1a1a2a1	E1b1a1a1a2a1a3b1a10c	E1b1a1a1a2a1a3b1a10c	E1b1a1a1a2a1a3b1a
HG01488	R1b1a1b1a1a2a1a1a1a	R1b1a1b1a1a2a1a1a1a	R1b1a1b1a1a2a1a1a1a	R1b1a1b1a1a2
HG01491	R1b1a1b1a1a2a	R1b1a1b1a1a2a	R1b1a1b1a1a2a	R1b1a1b1a1a2
HG01494	J1a2b	J1a2b1b2c	J1a2b1b2c	J1a2a1a2
HG01497	E1b1b1a1a1	E1b1b1a1a1c1a	E1b1b1a1a1c1b1a1a1	E1b1b1a1a1
HG01500	R1b1a1b1a1a2c1a4b2	R1b1a1b1a1a2c1a4b2c1a	R1b1a1b1a1a2c1a4b2c1a	R1b1a1b1a1a2c1a4b2a
HG01503	R1b1a1b1a1a2c1	R1b1a1b1a1a2c1a4b2d1a	R1b1a1b1a1a2c1a4b2d1a	R1b1a1b1a1a2c1a4b2a
HG01506	R1b1a1b1a1a2a	R1b1a1b1a1a2a7	R1b1a1b1a1a2a	R1b1a1b1a1a2
HG01509	J2b2a1a1a1a1a1a	J2b2a1a1a1a1a1a1e	J2b2a1a1a1a1a1a1e	J2b2a1
HG01512	G2a2b2a1a1c1a1a2	G2a2b2a1a1c1a1a2	G2a2b2a1a1c1a1a2	G2a2b2a1a1c1
HG01515	R1b1a1b1b	R1b1a1b1b3a1a1a	R1b1a1b1b3a1a1a	R1b1a1b1
HG01518	R1b1a1b1a1a2a	R1b1a1b1a1a2a	R1b1a1b1a1a2a	R1b1a1b1a1a2
HG01521	R1b1a1b1a1a2a1a1a1a1	R1b1a1b1a1a2a1a1a1a1	R1b1a1b1a1a2a1a1a1a1	R1b1a1b1a1a2a1a1a1a1
HG01524	R1b1a1b1a1a2a1a1	R1b1a1b1a1a2a1a1	R1b1a1b1a1a2a1a1	R1b1a1b1a1a2
HG01527	I2a1b1a	I2a1b1a1b1a1	I2a1b1a1b1a1	I2a1b1
HG01530	T1a2b	T1a2b1a1	T1a2b1a1	T1a2
HG01536	I1a2a1a1d1a	R1b1a1b1a1a2b1c1a	R1b1a1b1a1a2b1c1a	R1b1a1b1a1a2b
HG01550	R1b1a1b1a1a1c2b2b1a1a	R1b1a1b1a1a1c2b2b1a1a1b2b	R1b1a1b1a1a1c2b2b1a1a1b2b	R1b1a1b1a1a1c2b2b1a
HG01556	E1b1a1a1a1c1a1a	E1b1a1a1a1c1a1a3c2b2	E1b1a1a1a1c1a1a3c2b2	E1b1a1a1a1c1a1a
HG01565	Q1b1a1a	Q1b1a1a1l2	Q1b1a1a1l2	Q1b1a1a
HG01571	J1a2a1a2	J1a2a1a2d2b2b2c2a1	J1a2a1a2d2b2b2c2a1	J1a2a1a2
HG01577	R1b1a1b1a1a2a	R1b1a1b1a1a2a6	R1b1a1b1a1a2a6	R1b1a1b1a1a2
HG01583	H1a1	H1a1a4b6	H1a1a4b6	H1a1
HG01586	R2	R2a2b1b2a1a1	R2a2b1b2a1a1	R2a
HG01589	J2a	J2a2	J2a2	J2a
HG01596	O2a1b1a1a1a1	O2a1b1a1a1a1c1a1	O2a1b1a1a1a1c1a1	O2a1b
HG01603	R1b1a1b1a1a2a1a1a1a	R1b1a1b1a1a2a1a1a1a	R1b1a1b1a1a2a1a1a1a	R1b1a1b1a1a2
HG01606	R1b1a1b1a1a2a	R1b1a1b1a1a2a	R1b1a1b1a1a2a	R1b1a1b1a1a2
HG01608	R1b1a1b1a1a2a1a1a1	R1b1a1b1a1a2a1a1a1	R1b1a1b1a1a2a1a1a1	R1b1a1b1a1a2
HG01610	I2a1a1a	I2a1a1a1a1a1a1c5	I2a1a1a1	I2a1a1a
HG01615	R1b1a1b1a1a2a	R1b1a1b1a1a2a	R1b1a1b1a1a2a	R1b1a1b1a1a2
HG01617	R1a1a1b2a2b1a	R1a1a1b2a2b1a2a1	R1a1a1b2a2b1a2a1	R1a1a1b2
HG01619	J2b	J2b1b1	J2b1b1	J2b2a
HG01624	R1b1a1b1a1a2a1a1a1a	R1b1a1b1a1a2a1a1a1a	R1b1a1b1a1a2a1a1a1a	R1b1a1b1a1a2
HG01625	I1a2a1a1d1a	R1b1a1b1a1a2b1c1a	R1b1a1b1a1a2b1c1a	R1b1a1b1a1a2b
HG01630	R1b1a1b1a1a2a1a1a1	R1b1a1b1a1a2a1a1a1	R1b1a1b1a1a2a1a1a1	R1b1a1b1a1a2
HG01631	R1b1a1b1a1a2a1a2	R1b1a1b1a1a2a1a2	R1b1a1b1a1a2a1a2	R1b1a1b1a1a2
HG01669	R1b1a1b1a1a2a1a1a1	R1b1a1b1a1a2a1a1a1a	R1b1a1b1a1a2a1a1a1a	R1b1a1b1a1a2
HG01672	J2a1a1b2a1	J2a1a1b2a1	J2a1a1b2a1	J2a1a1b2a1
HG01675	R1b1a1b1a1a2c1a4b2	R1b1a1b1a1a2c1a4b2d1a	R1b1a1b1a1a2c1a4b2d1a	R1b1a1b1a1a2c1a4b2a
HG01678	R1b1a1b1a1a1	R1b1a1b1a1a1a	R1b1a1b1a1a1a	R1b1a1b1a1a1
HG01680	E1b1b1b1a1	E1b1b1b1a1c2	E1b1b1b1a1c2	E1b1b1b1a1
HG01682	R1b1a1b1a1a2	R1b1a1b1a1a2a	R1b1a1b1a1a2a	R1b1a1b1a1a2
HG01686	J1a2a1a2	J1a2a1a2d2b2b2c4	J1a2a1a2d2b2b2c4	J1a2a1a2
HG01694	R1b1a1b1a1a2a	R1b1a1b1a1a2a5	R1b1a1b1a1a2a5	R1b1a1b1a1a2
HG01699	E1b1b1b1	E1b1b1b1b1b2	E1b1b1b1b1b2	E1b1b1b1
HG01700	R1b1a1b1a1a2a1a1	R1b1a1b1a1a2a1a1	R1b1a1b1a1a2a1a1	R1b1a1b1a1a2
HG01705	R1b1a1b1a1a2a	R1b1a1b1a1a2a7	R1b1a1b1a1a2a	R1b1a1b1a1a2
HG01708	R1b1a1b1a1a2a	R1b1a1b1a1a2a	R1b1a1b1a1a2a	R1b1a1b1a1a2
HG01709	R1b1a1b1a1a2a	R1b1a1b1a1a2a5	R1b1a1b1a1a2a5	R1b1a1b1a1a2
HG01747	R1b1a1b1a1a2a1b3	R1b1a1b1a1a2a1b3	R1b1a1b1a1a2a1b3	R1b1a1b1a1a2
HG01756	J2a1a1b2a1b1	J2a1a1b2a1b1b2	J2a1a1b2a1b1b2	J2a1a1b2a1b1
HG01761	R1b1a1b1a1a2a1b3	R1b1a1b1a1a2a1b3	R1b1a1b1a1a2a1b3	R1b1a1b1a1a2
HG01765	R1b1a1b1a1a2a1a1	R1b1a1b1a1a2a1a1	R1b1a1b1a1a2a1a1	R1b1a1b1a1a2
HG01767	R1b1a1b1a1a2b1a1	R1b1a1b1a1a2b1a1	R1b1a1b1a1a2b1a1	R1b1a1b1a1a2b1a1
HG01771	R1b1a1b1a1a2a	R1b1a1b1a1a2a	R1b1a1b1a1a2a	R1b1a1b1a1a2
HG01775	R1b1a1b1a1a2a	R1b1a1b1a1a2a	R1b1a1b1a1a2a	R1b1a1b1a1a2
HG01777	I1a2a1a1d1a	R1b1a1b1a1a2b1c1b3a	R1b1a1b1a1a2b1c1b3a	R1b1a1b1a1a2b
HG01781	J2a1a1a2b1b	J2a1a1a2b1b4a1	J2a1a1a2b1b4a1	J2a1a1a2b1b
HG01783	R1b1a1b1a1a2a	R1b1a1b1a1a2a	R1b1a1b1a1a2a	R1b1a1b1a1a2
HG01785	R1b1a1b1a1a2a	R1b1a1b1a1a2a	R1b1a1b1a1a2a	R1b1a1b1a1a2
HG01789	R1b1a1b1a1a2a	R1b1a1b1a1a2a	R1b1a1b1a1a2a	R1b1a1b1a1a2
HG01791	R1b1a1b1a1a2a1b1a1	R1b1a1b1a1a2a1b1a1a	R1b1a1b1a1a2a1b1a1	R1b1a1b1a1a2a1b1a1
HG01810	O2a2b1a1	O2a2b1a1a1a4a2a1a1	O2a2b1a1a1a4a2a1a1	O2a2b1a1
HG01811	O1a	O1a1a2a1a3b	O1a1a2a1a3b	O1a1a
HG01816	O2a2a	O2a2a1a2a1b	O2a2a1a2a1b	O2a2a1a2a1a1a1a
HG01840	O1b1a1a1a1a1	O1b1a1a1a1a1a1a1	O1b1a1a1a1a1a1a1a	O1b1a1a1a1a1
HG01842	O1b1a1a1a1a1	O1b1a1a1a1a1a1b1a	O1b1a1a1a1a1a1b1a	O1b1a1a1a1a1
HG01844	O1b1a1a	O1b1a1a1b2a	O1b1a1a1b2a	O1b1a1a
HG01846	O1b1a1a1a1a1	O1b1a1a1a1a1a1a1	O1b1a1a1a1a1a1a1a	O1b1a1a1a1a1
HG01849	O1b1a1a1a1a1	O1b1a1a1a1a1a1a1	O1b1a1a1a1a1a1a1	O1b1a1a1a1a1
HG01852	O2a2b1a1	O2a2b1a1a1b1a1	O2a2b1a1a1b1a1	O2a2b1a1
HG01860	O2a2	O2a2b1a2a1a1a1a1a1a1a	O2a2b1a2a1a1a1a1a1a1a	O2a2b
HG01861	O2a2a	O2a2a1a2a1b	O2a2a1a2a1b	O2a2a1a2a1a1a1a
HG01864	O2a2	O2a2b1a2a1a1a2a1a1a	O2a2b1a2a1a1a2a1a1a	O2a2b
HG01865	O1b1a1a	O1b1a1a1b1a2	J1a2a1a2d2b2b2c4d2a2a4a3a1b1b1	O1b1a1a
HG01866	O2a2b1a1	O2a2b1a1a1a4a2a1a1	O2a2b1a1a1a4a2a1a1	O2a2b1a1
HG01867	O1b1a1a	O1b1a1a1a1a1a1a1	O1b1a1a1a1a1a1a1a	O1b1a1a1a1a1
HG01872	O2a2b2	O2a2b2a1b2a	O2a2b2a1b2a	O2a2b
HG01873	O1b1a1a1a1a1	O1b1a1a1a1a1b2	O1b1a1a1a1a1b2	O1b1a1a1a1a1
HG01879	R1b1a1b1a1a2a	R1b1a1b1a1a2a	R1b1a1b1a1a2a	R1b1a1b1a1a2
HG01882	E1a2a1b	E1a2a1b1a2	E1a2a1b1a2	E1a2a1b
HG01885	E1b1a1a1a2a1	E1b1a1a1a2a1a3a1c	E1b1a1a1a2a1a3a1c	E1b1a1a1a2a1
HG01890	A0b	R1b1a1b1a1a2c1a5b1a1c	A0b	A0
HG01892	Q1b1a1a	Q1b1a1a1t	Q1b1a1a1t	Q1b1a1a
HG01912	E1b1a1a1a2a1a3b1a	E1b1a1a1a2a1a3b1a12a2	E1b1a1a1a2a1a3b1a12a2	E1b1a1a1a2a1a3b1a
HG01914	E1b1a1a1a2a1a3b1a	E1b1a1a1a2a1a3b1a8b	E1b1a1a1a2a1a3b1a8b	E1b1a1a1a2a1a3b1a
HG01917	R1b1a1b1a1a2	R1b1a1b1a1a2a	R1b1a1b1a1a2a	R1b1a1b1a1a2
HG01920	Q1b1a1a	Q1b1a1a1u	Q1b1a1a1u	Q1b1a1a
HG01923	Q1b1a1a	Q1b1a1a1h1a2	Q1b1a1a1h1a2	Q1b1a1a
HG01926	Q1b1a1a	Q1b1a1a1k1b	Q1b1a1a1j1b	Q1b1a1a
HG01932	R1b1a1b1a1a2a1a1a1a1	R1b1a1b1a1a2a1a1a1a1	R1b1a1b1a1a2a1a1a1a1	R1b1a1b1a1a2a1a1a1a1
HG01935	J1a2a1a2	J1a2a1a2d2b2b2c4c4a1a1b	J1a2a1a2d2b2b2c4c4a1a1b	J1a2a1a2
HG01938	Q1b1a1a	Q1b1a1a1j1a2	Q1b1a1a1j1a2	Q1b1a1a
HG01941	R1b1a1b1a1a2b	R1b1a1b1a1a2b	R1b1a1b1a1a2b	R1b1a1b1a1a2b
HG01944	Q1a1a	Q1a1a2a	Q1a1a2	Q1a1a
HG01947	R1b	R1b1b2a2b1	R1b1b2a2b1	R1b
HG01950	Q1b1a1a	Q1b1a1a1j2	Q1b1a1a1j2	Q1b1a1a
HG01953	R1b1a1b1a1a2c1a	R1b1a1b1a1a2c1a1i	R1b1a1b1a1a2c1a1i	R1b1a1b1a1a2c1
HG01961	Q1b1a1a	Q1b1a1a1s	Q1b1a1a1s	Q1b1a1a
HG01967	Q1b1a1a	Q1b1a1a1k1a1	Q1b1a1a1k1a1	Q1b1a1a
HG01970	E1b1b1a1a1	E1b1b1a1a1c1a1b	E1b1b1a1a1c1a1b	E1b1b1a1a1
HG01974	Q1b1a1a	Q1b1a1a1f2	Q1b1a1a1f2	Q1b1a1a
HG01977	Q1b1a1a	Q1b1a1a1j1a1	Q1b1a1a1j1a1	Q1b1a1a
HG01979	Q1b1a1a	Q1b1a1a1i1a2b	Q1b1a1a1i1a2b	Q1b1a1a
HG01982	R1a1a1b2a2b2	R1a1a1b2a2b2b	R1a1a1b2a2b2b	R1a1a1b2
HG01986	E1b1a1a1a1c1a1a	E1b1a1a1a1c1a1a3d5d	E1b1a1a1a1c1a1a3d5d	E1b1a1a1a1c1a1a
HG01988	I2a1b2a	I2a1b2a2c2a1	I2a1b2a2c2a1	I2a1b2a
HG01990	E1b1a1a1a1c1a1a	E1b1a1a1a1c1a1a3c2b3	E1b1a1a1a1c1a1a3c2b3	E1b1a1a1a1c1a1a
HG01991	J2a1a1a2b1b	J2a1a1a2b1b3a2	J2a1a1a2b1b3a2	J2a1a1a2b1b
HG02002	R1b1a1b1a1a2a	R1b1a1b1a1a2a7	R1b1a1b1a1a2a	R1b1a1b1a1a2
HG02008	R1b1a1b1a1a2	R1b1a1b1a1a2f	R1b1a1b1a1a2f	R1b1a1b1a1a2
HG02009	E1b1a1a1a1c1b	E1b1a1a1a1c1b2a2	E1b1a1a1a1c1b2a2	E1b1a1a1a1c1b
HG02013	E1b1a1a1a1c1a1	E1b1a1a1a1c1a1b2	E1b1a1a1a1c1a1b2	E1b1a1a1a1c1a1
HG02014	R1b1a1b1a1a2c1b	R1b1a1b1a1a2c1b2a1a1a	R1b1a1b1a1a2c1b2a1a1a	R1b1a1b1a1a2c1
HG02017	O1a	O1a1a1b1b	O1a1a1b1b	O1a1a
HG02020	O1b1a1a1a1a1	O1b1a1a1a1a1a1a2	O1b1a1a1a1a1a1a2	O1b1a1a1a1a1
HG02023	O2a2a	O2a2a1a2a1b	O2a2a1a2a1b	O2a2a1a2a1a1a1a
HG02026	N1a2	N1a2a1b	N1a2a1b	J1
HG02029	O2a1	O2a1a1a1a1a1a	O2a1a1a1a1a1a	O2a1
HG02032	O1b1a1a1a1a1	O1b1a1a1a1a1a1b	O1b1a1a1a1a1a1b	O1b1a1a1a1a1
HG02035	O2a2a	O2a2a1a2a1a1a2b	E1a1	O2a2a1a2a1a1a1a
HG02040	F	F4	F4	F
HG02047	O2a1b1a1a1a	O2a1b1a1a1a1e1	O2a1b1a1a1a1e1	O2a1b
HG02050	O2a2	O2a2b1a2a2b1	O2a2b1a2a2b1	O2a2b
HG02051	R1b1a1b1a1a2c1	R1b1a1b1a1a2c1a	R1b1a1b1a1a2c1a	R1b1a1b1a1a2c1
HG02053	E1b1a1a1a2a1a3b1a	E1b1a1a1a2a1a3b1a12b	E1b1a1a1a2a1a3b1a12b	E1b1a1
HG02058	O2a2	O2a2b1a2a1a1a2a1a1a	O2a2b1a2a1a1a2a1a1a	O2a2b
HG02061	O1b1a1a	O1b1a1a1b1a2	J1a2a1a2d2b2b2c4d2a2a4a3a1b1b1	O1b1a1a
HG02064	O1b1a1a	O1b1a1a1a1a1b2	O1b1a1a1a1a1b2	O1b1a1a1a1a1
HG02067	O2a1	O2a1a1b1a1a	O2a1a1b1a1a	O2a1
HG02070	O2a1b1a1a1a	O2a1b1a1a1a1f1a2a	O2a1b1a1a1a1f1a2a	O2a1b
HG02073	O2a2a	O2a2a1a2a1a1a2b	E1a1	O2a2a1a2a1a1a1a
HG02076	O1b	O1b1a2c	O1b1a2c	O1b
HG02079	O1a	O1a1a1b1b1b1	O1a1a1b1b1b1	O1a1a
HG02082	O2a2b1a1	O2a2b1a1a1a3a1a1a1	O2a2b1a1a1a3a1a1a1	O2a2b1a1
HG02085	O1b1a1a1a1a1	O1b1a1a1a1a1b2	O1b1a1a1a1a1b2	O1b1a1a1a1a1
HG02088	O2	O2b1b	O2b1b	O2
HG02090	Q1b1a	Q1b1a1a1i3	Q1b1a1a1i3	Q1b1a1a
HG02104	Q1b1a1a	Q1b1a1a1g	Q1b1a1a1g	Q1b1a1a
HG02107	E1b1a1a1a1a	E1b1a1a1a1a1b	E1b1a1a1a1a1b	E1b1a1a1a1a
HG02116	Q1a1a	Q1a1a1a1a1a	Q1a1a1a1a1a	Q1a1a
HG02122	O2a2b1a1	O2a2b1a1a1b1a1b	O2a2b1a1a1b1a1b	O2a2b1a1
HG02128	O2a1b1a1a1a	O2a1b1a1a1a1c1a1	O2a1b1a1a1a1c1a1	O2a1b
HG02131	O2a2a	O2a2a1a2a1b	O2a2a1a2a1b	O2a2a1a2a1a1a1a
HG02134	Q1a1a	Q1a1a1a1a1	Q1a1a1a1a1	Q1a1a
HG02137	O2a2a	O2a2a1a2a1b	O2a2a1a2a1b	O2a2a1a2a1a1a1a
HG02138	N1	N1b2a1b	N1b2a1b	J1
HG02141	C2b1	C2b1b1c	C2b1b1c	C2
HG02143	E1b1a1a1a2a1	E1b1a1a1a2a1a2a2	E1b1a1a1a2a1a2a2	E1b1a1a1a2a1
HG02146	Q1b1a1a	Q1b1a1a1h1b	Q1b1a1a1h1b	Q1b1a1a
HG02150	E1b1b1b1a1	E1b1b1b1a1c1a	E1b1b1b1a1c1a	E1b1b1b1a1
HG02219	R1b1a1b1a1a2b3	R1b1a1b1a1a2b3	R1b1a1b1a1a2b3	R1b1a1b1a1a2b3b
HG02221	R1b1a1b1a1a2a1a1a1a	R1b1a1b1a1a2a1a1a1a	R1b1a1b1a1a2a1a1a1a	R1b1a1b1a1a2
HG02224	G2a2b	G2a2b2a1a1d	G2a2b2a1a1d	G2a2b2a
HG02231	R1b1a1b1a1a2b3	R1b1a1b1a1a2b3	R1b1a1b1a1a2b3	R1b1a1b1a1a2b3b
HG02233	R1b1a1b1a1a1c2	R1b1a1b1a1a1c2	R1b1a1b1a1a1c2	R1b1a1b1a1a1c1a2a
HG02236	J2a1a	J2a1a1a2b2a3b1b2a1a	J2a1a1a2b2a3b1b2a1a	J2a1a1a2b2
HG02238	R1b1a1b1a1a1c1	R1b1a1b1a1a1c1	R1b1a1b1a1a1c1	R1b1a1b1a1a1c2a1
HG02250	O1a	O1a1a2a1a3a	O1a1a2a1a3a	O1a1a
HG02253	J1a2a1a2	J1a2a1a2d2b2b2a	J1a2a1a2d2b2b2a	J1a2a1a2
HG02255	E1b1a1a1a1c1a1	E1b1a1a1a1c1a1a3c2b4	E1b1a1a1a1c1a1a3c2b4	E1b1a1a1a1c1a1a
HG02259	Q1b1a1a	Q1b1a1a1q	Q1b1a1a1q	Q1b1a1a
HG02262	R1b1a1b1a1a2b1a2a	R1b1a1b1a1a2b1a2a	R1b1a1b1a1a2b1a2a	R1b1a1b1a1a2b1a1
HG02265	Q1b1a1a	Q1b1a1a1k1a2	Q1b1a1a1k1a2	Q1b1a1a
HG02271	Q1b1a1a	Q1b1a1a1l1	Q1b1a1a1l1	Q1b1a1a
HG02274	I1a2a1a1a	I1a2a1a1a4a1	I1a2a1a1a4a1	I1a2a1a1a
HG02277	Q1b1a1a	Q1b1a1a1i1a1b	Q1b1a1a1i1a1b	Q1b1a1a
HG02281	R1b1a1b1a1a1c2b2a1b1a	R1b1a1b1a1a1c2b2a1b1a4b2a2	R1b1a1b1a1a1c2b2a1b1a4b2a2	R1b1a1b1a1a1c2b2a1b1a
HG02283	E1b1a1a1a1c1a1a	E1b1a1a1a1c1a1a4b	E1b1a1a1a1c1a1a4b	E1b1a1a1a1c1a1a
HG02284	E1b1a1a1a1c1a1a	E1b1a1a1a1c1a1a3d5c	E1b1a1a1a1c1a1a3d5c	E1b1a1a1a1c1a1a
HG02285	Q1b1a1a	Q1b1a1a1i1a1a2	Q1b1a1a1i1a1a2	Q1b1a1a
HG02291	Q1b1a1a	Q1b1a1a1h1a1	Q1b1a1a1h1a	Q1b1a1a
HG02299	Q1b1a1a	Q1b1a1a1i1a1a1	Q1b1a1a1i1a1a1	Q1b1a1a
HG02304	Q1b1a1a	Q1b1a1a1h2	Q1b1a1a1h2	Q1b1a1a
HG02307	E1b1a1a1a1c1a1a	E1b1a1a1a1c1a1a3d4c	E1b1a1a1a1c1a1a3d4c	E1b1a1a1a1c1a1a
HG02314	E1b1a1a1a2a1	E1b1a1a1a2a1a2a3	E1b1a1a1a2a1a2a3	E1b1a1a1a2a1
HG02317	E1b1b1b1	E1b1b1b1b2	E1b1b1b1b2	E1b1b1b1
HG02323	E1b1a1a1a1c1a1a	E1b1a1a1a1c1a1a3b2	E1b1a1a1a1c1a1a3b2	E1b1a1a1a1c1a1a
HG02330	E1b1b1a1a1	E1b1b1a1a1c1a1a	E1b1b1a1a1c1a1a	E1b1b1a1a1
HG02332	E1b1a1a1a2a1a3b1a	E1b1a1a1a2a1a3b1a12a1	E1b1a1a1a2a1a3b1a12a1	E1b1a1a1a2a1a3b1a
HG02334	E1b1a1a1a1c1b	E1b1a1a1a1c1b2a2a	E1b1a1a1a1c1b2a2a	E1b1a1a1a1c1b
HG02343	R1b1a1b1a1a1c2b2b1a1a	R1b1a1b1a1a1c2b2b1a1a1e3	R1b1a1b1a1a1c2b2b1a1a1e3	R1b1a1b1a1a1
HG02351	O1b1a1a1a1a1	O1b1a1a1a1a1a1a1a1a1a	O1b1a1a1a1a1a1a1a1a1a	O1b1a1a1a1a1
HG02353	O1a	O1a1a2a1a3b	O1a1a2a1a3b	O1a1a
HG02355	O2a2b1a1	O2a2b1a1a1a4a2a1a1	O2a2b1a1a1a4a2a1a1	O2a2b1a1
HG02356	O1b1a1a1a1a1	O1b1a1a1a1a1a1a2a	O1b1a1a1a1a1a1a2a	O1b1a1a1a1a1
HG02360	O1a	O1a1a1b1b1a1a	O1a1a1b1b1a1a	O1a1a
HG02364	O1b1a1a1a1a1	O1b1a1a1a1a1a1a1	O1b1a1a1a1a1a1a1	O1b1a1a1a1a1
HG02367	O2a2	O2a2b1a2a1a2a1	O2a2b1a2a1a2a1	O2a2b
HG02371	O2a2b1a1	O2a2b1a1a1a4a2a	O2a2b1a1a1a4a2a	O2a2b1a1
HG02373	C2b1	C2b1b1a1b	C2b1b1a1b	C2
HG02374	O1b1a1a	O1b1a1a1a1b2a1a1a	O1b1a1a1a1b2a1a1a	O1b1a1a
HG02375	O2a2b1a1	O2a2b1a1a1a3a1a2	O2a2b1a1a1a3a1a2	O2a2b1a1
HG02379	O2a2b1a1	O2a2b1a1a1a4a2a1a1	O2a2b1a1a1a4a2a1a1	O2a2b1a1
HG02380	O2a2b1a1	O2a2b1a1a1a4a2a1b	O2a2b1a1a1a4a2a1b	O2a2b1a1
HG02382	O1b1a1a1a1a1	O1b1a1a1a1a1a1a1a1a1a	O1b1a1a1a1a1a1a1a1a1a	O1b1a1a1a1a1
HG02383	O2a2b1a1	O2a2b1a1a1a4a2a1b	O2a2b1a1a1a4a2a1b	O2a2b1a1
HG02384	O1a	O1a1a1a1a1a1a5	O1a1a1a1a1a1a5	O1a1a
HG02385	O1a	O1a1a2a1a3a	O1a1a2a1a3a	O1a1a
HG02386	O1b1a1a	O1b1a1a1a1a1a1a1	O1b1a1a1a1a1a1a1a	O1b1a1a1a1a1
HG02389	O1b1a1a	O1b1a1a1b1b1a	O1b1a1a1b1b1a	O1b1a1a
HG02390	O1b1a1a	O1b1a1a1a1b1b	O1b1a1a1a1b1b	O1b1a1a
HG02391	O2a2b1a1	O2a2b1a1a1a4a2a1a1	O2a2b1a1a1a4a2a1a1	O2a2b1a1
HG02392	O2a1b	O2a1b2a2a	O2a1b2a2a	O2a1b
HG02394	O1b1a1a1a1a1	O1b1a1a1a1a1a1a1b	O1b1a1a1a1a1a1a1b	O1b1a1a1a1a1
HG02395	O1b1a1a1a1a1	O1b1a1a1a1a1b1a	O1b1a1a1a1a1b1a	O1b1a1a1a1a1
HG02396	O1a	O1a1a1a1a1a1a5	O1a1a1a1a1a1a5	O1a1a
HG02397	O1b1a1a1a1a1	O1b1a1a1a1a1b1a	O1b1a1a1a1a1b1a	O1b1a1a1a1a1
HG02398	O1b1a1a1a1a1	O1b1a1a1a1a1a1a1a1a1a	O1b1a1a1a1a1a1a1a1a1a	O1b1a1a1a1a1
HG02399	O1a	O1a1a2a1a3b	O1a1a2a1a3b	O1a1a
HG02401	O1b1a1a	O1b1a1a1a1b1b	O1b1a1a1a1b1b	O1b1a1a
HG02402	O1b1a1a	O1b1a1a1a1b1a1a1a2b	O1b1a1a1a1b1a1a1a2b	O1b1a1a
HG02406	O2a2b1a1	O2a2b1a1a1a4a2a1b	O2a2b1a1a1a4a2a1b	O2a2b1a1
HG02407	O1b1a1a	O1b1a1a1b1	O1b1a1a1b1	O1b1a1a
HG02408	O1b1a1a1a1a1	O1b1a1a1a1a1a1a1b	O1b1a1a1a1a1a1a1b	O1b1a1a1a1a1
HG02409	O1b1a1a	O1b1a1a1a1b2a1a1a	O1b1a1a1a1b2a1a1a	O1b1a1a
HG02410	O1b1a1a1a1a1	O1b1a1a1a1a1a1a1b	O1b1a1a1a1a1a1a1b	O1b1a1a1a1a1
HG02420	I1a2a1a1a1a1	I1a2a1a1a1a2b1	I1a2a1a1a1a2b1	I1a2a1a1a1a1
HG02429	E1b1a1a1a1c1b	E1b1a1a1a1c1b2a1b	E1b1a1a1a1c1b2a1b	E1b1a1a1a1c1b
HG02433	I1a2a1a1a2	I1a2a1a1a2a2a1a	I1a2a1a1a2a2a1a	I1a2a1a1a
HG02439	E1b1a1a1a2a1	E1b1a1a1a2a1a2b	E1b1a1a1a2a1a2b	E1b1a1a1a2a1
HG02442	E1b1a1a1a1c1a1a	E1b1a1a1a1c1a1a3c1b2b	E1b1a1a1a1c1a1a3c1b2b	E1b1a1a1a1c1a1a
HG02445	I1a2a1a1a	I1a2a1a1a1a2a1a1	I1a2a1a1a1a2a1a1	I1a2a1a1a
HG02449	E1a2a1b	E1a2a1b1a	E1a2a1b1a	E1a2a1b
HG02455	E1b1a1a1a2a1	E1b1a1a1a2a1a3b2	E1b1a1a1a2a1a3b2	E1b1a1a1a2a1
HG02461	E1a2b1	E1a2b1a1	E1a2b1a1	E1a2b1
HG02464	E1b1a1a1a1c	E1b1a1a1a1c2c3b2	E1b1a1a1a1c2c3b2	E1b1a1a1a1c
HG02470	I2a1b1a	I2a1b1a1b1a1	I2a1b1a1b1a1a	I2a1b1
HG02481	E1b1a1a1a1c1a1a	E1b1a1a1a1c1a1a3m2	E1b1a1a1a1c1a1a3m2	E1b1a1a1a1c1a1a
HG02484	E1b1a1a1a1c1a1a	E1b1a1a1a1c1a1a3c2b1c	E1b1a1a1a1c1a1a3c2b1c	E1b1a1a1a1c1a1a
HG02489	E1b1a1a1a1c1a1a	E1b1a1a1a1c1a1a3h	E1b1a1a1a1c1a1a3h	E1b1a1a1a1c1a1a
HG02490	J2a1a1a2a2b	J2a1a1a2a2b2d1a	J2a1a1a2a2b2d1a	J2a1a1a2a2b
HG02493	J2a1a	J2a1a1b1a1a	J2a1a1b1a1a	J2a1a
HG02496	E1b1a1a1a1a	E1b1a1a1a1a1a	E1b1a1a1a1a1a	E1b1a1a1a1a
HG02501	R1b1a1b1a1a2c1a1a1a1a	R1b1a1b1a1a2c1a1a1a1a	R1b1a1b1a1a2c1a1a1a1a	R1b1a1b1a1a2c1
HG02512	O1b1a1a1a1a1	O1b1a1a1a1a1a1a1a1a1	O1b1a1a1a1a1a1a1a1a1	O1b1a1a1a1a1
HG02521	O1b1a1a1a1a1	O1b1a1a1a1a1a1a2	O1b1a1a1a1a1a1a2	O1b1a1a1a1a1
HG02536	I2a1b1a1a1a	I2a1b1a1a1a1a	I2a1b1a1a1a1a	I2a1b1a1a1a
HG02541	E1b1a1a1a2a1	E1b1a1a1a2a1a3b1d1c2	E1b1a1a1a2a1a3b1d1c2	E1b1a1a1a2a1
HG02545	R1b1a1b1a1a1c2b1b	R1b1a1b1a1a1c2b1b3b	R1b1a1b1a1a1c2b1b3b	R1b1a1b1a1a1c2b1
HG02554	E1b1a1a1a2a1	E1b1a1a1a2a1a3b1d1e	E1b1a1a1a2a1a3b1d1e	E1b1a1a1a2a1
HG02557	E1b1a1a1a2a1a3b1a2	E1b1a1a1a2a1a3b1a2b	E1b1a1a1a2a1a3b1a2b	E1b1a1a1a2a1a3b1a
HG02561	E1b1a1a1a1c	E1b1a1a1a1c2c3a3b	E1b1a1a1a1c2c3a3b	E1b1a1a1a1c
HG02570	E1a2b1	E1a2b1a2b	E1a2b1a2b	E1a2b1
HG02573	E1b1a1a1a1c	E1b1a1a1a1c2c3a3a	E1b1a1a1a1c2c3a3a	E1b1a1a1a1c
HG02582	E1b1a1a1a1c	E1b1a1a1a1c2c2a2	E1b1a1a1a1c2c2a2	E1b1a1a1a1c
HG02585	E1b1a1a1a1c	E1b1a1a1a1c2c1b2	E1b1a1a1a1c2c1b2	E1b1a1a1a1c
HG02588	B	B3b	B3b	J1
HG02594	E1b1a1a1a2a1	E1b1a1a1a2a1a3b4	E1b1a1a1a2a1a3b4	E1b1a1a1a2a1
HG02597	R1a1a1b2a1a	R1a1a1b2a1a1a1f1b	R1a1a1b2a1a1a1f1b	R1a1a1b2
HG02600	R1a1a1b2a1a2c	R1a1a1b2a1a2c1d2	R1a1a1b2a1a2c1d2	R1a1a1b2
HG02603	R1a1a1b2	R1a1a1b2a3b	R1a1a1b2a3b	R1a1a1b2
HG02610	E1b1a1a1a2a	E1b1a1a1a2a2a3b	E1b1a1a1a2a2a3b	E1b1a1a1a2a
HG02613	A1a	A1a	A1a	A1a
HG02620	E1b1a1a1a1c	E1b1a1a1a1c2c2b	E1b1a1a1a1c2c2b	E1b1a1a1a1c
HG02623	E1a2b1	E1a2b1a1a1c	E1a2b1a1a1c	E1a2b1
HG02628	E1b1a1	E1b1a1b1f	E1b1a1b1f	E1b1a1
HG02634	E1a2b1	E1a2b1a2a	E1a2b1a2a	E1a2b1
HG02642	E1b1a1a1a1c	E1b1a1a1a1c2c3a2b1	E1b1a1a1a1c2c3a2b1	E1b1a1a1a1c
HG02645	A1a	A1a	A1a	A1a
HG02648	R1a1a1b2a1a2c	R1a1a1b2a1a2c1d2	R1a1a1b2a1a2c1d2	R1a1a1b2
HG02651	J2a1a2b2a2a2	J2a1a2b2a2a2	J2a1a2b2a2a2	J2a1a2b2a2a2
HG02654	L1a1	L1a1b3c1	L1a1b3c1	L1a1
HG02657	R2	R2a2b1b1	R2a2b1b1	R2a
HG02660	R2a2b1b2b3b2	R2a2b1b2b3b2	R2a2b1b2b3b2	R1b1a1b1a1a2c1a5a1a1
HG02666	A1a	A1a	A1a	A1a
HG02675	E1b1a1a1	E1b1a1a1a1c2b2b	E1b1a1a1a1c2b2b	E1b1a1a1a1c
HG02678	E1b1a1a1a1c	E1b1a1a1a1c2c3b1	E1b1a1a1a1c2c3b1	E1b1a1a1a1c
HG02681	G2a2a1a2a1a	G2a2a1a2a1a1b1a	G2a2a1a2a1a1b1a	G2a
HG02684	H	H3b2a	H3b2a	J1
HG02687	G2a2b2a	G2a2b2a4a2	G2a2b2a4a2	G2a2b2a
HG02690	J2b2a	J2b2a2b2b1a	J2b2a2b2b1a	J2b2a
HG02696	Q1a2a	Q1a2a2a1	Q1a2a2a1	Q1a2
HG02699	R1a1a1b2	R1a1a1b2a3b	R1a1a1b2a3b	R1a1a1b2
HG02702	E1b1a1a1a1c	E1b1a1a1a1c2c3a1b3	E1b1a1a1a1c2c3a1b3	E1b1a1a1a1c
HG02715	E1b1a1a1a1c	E1b1a1a1a1c2c3a2a2a	E1b1a1a1a1c2c3a2a2a	E1b1a1a1a1c
HG02721	E1b1a1a1a2a	E1b1a1a1a2a2b	E1b1a1a1a2a2b	E1b1a1a1a2a
HG02724	J2a1a	J2a1a1a2a1a1a	J2a1a1a2a1a1a	J2a1a
HG02727	R1a1a1b2a1a2c	R1a1a1b2a1a2c1d	R1a1a1b2a1a2c1d	R1a1a1b2
HG02733	J2a1a	J2a1a1b1a1a	J2a1a1b1a1a	J2a1a
HG02736	R1a1a1b2a1a2c	R1a1a1b2a1a2c1	R1a1a1b2a1a2c1	R1a1a1b2
HG02756	E1b1a1a1	E1b1a1a1b	E1b1a1a1b	E1b1a1a1
HG02759	E1b1a1a1a1c	E1b1a1a1a1c4	E1b1a1a1a1c4	E1b1a1a1a1c
HG02768	E1b1a1a1a1c	E1b1a1a1a1c2c3a1a2	E1b1a1a1a1c2c3a1a2	E1b1a1a1a1c
HG02771	E2b1a	E2b1a2	E2b1a2	E2b1a
HG02774	J2a	J2a1	J2a1	J2a
HG02780	R1a1a1b2a1a	R1a1a1b2a1a1a1b	R1a1a1b2a1a1a1b	R1a1a1b2
HG02783	R2	R2a2b1b2b3	R2a2b1b2b3	R2a
HG02786	H1a1	H1a1a4a2	H1a1a4a2	H1a1
HG02789	G2b1a1	G2b1a1	G2b1a1	G2b1a1
HG02792	L1a1	L1a1a2b	L1a1a2b	L1a1
HG02798	E1b1b1b1	E1b1b1b1b1a1	E1b1b1b1b1a1	E1b1b1b1
HG02804	E1b1a1a1	E1b1a1a1a3	E1b1a1a1a3	E1b1a1a1
HG02807	E1b1b1	E1b1b1a2a	E1b1b1a2a	E1b1b
HG02810	E1a	E1a2b	E1a2b	E1a
HG02813	E1b1a1a1a1c	E1b1a1a1a1c2c1b1	E1b1a1a1a1c2c1b1	E1b1a1a1a1c
HG02816	E1b1a1a1a1c	E1b1a1a1a1c2c3a1b1b	E1b1a1a1a1c2c3a1b1b	E1b1a1a1a1c
HG02819	E1a2b1	E1a2b1b	E1a2b1b	E1a2b1
HG02836	E1b1a1a1a1c	E1b1a1a1a1c2b2a2	E1b1a1a1a1c2b2a2	E1b1a1a1a1c
HG02839	E1b1a1a1a2a1	E1b1a1a1a2a1a3b6	E1b1a1a1a2a1a3b6	E1b1a1a1a2a1
HG02851	E1b1a1a1a1c	E1b1a1a1a1c2a1a	E1b1a1a1a1c2a1a	E1b1a1a1a1c
HG02854	E1b1a1a1a1c1b	E1b1a1a1a1c1b2a3b	E1b1a1a1a1c1b2a3b	E1b1a1a1a1c1b
HG02860	E1b1a1a1a1c	E1b1a1a1a1c2c4	E1b1a1a1a1c2c4	E1b1a1a1a1c
HG02878	E1b1a1a1a1c	E1b1a1a1a1c2c1a2	E1b1a1a1a1c2c1a2	E1b1a1a1a1c
HG02881	E1b1a1a1a2a1	E1b1a1a1a2a1b1	E1b1a1a1a2a1b1	E1b1a1a1a2a1
HG02884	E1b1a1a1a2a	E1b1a1a1a2a2a1b	E1b1a1a1a2a2a1b	E1b1a1a1a2a
HG02887	E1b1a1a1a1c	E1b1a1a1a1c2c2a1	E1b1a1a1a1c2c2a1	E1b1a1a1a1c
HG02890	E1b1a1a1a1c	E1b1a1a1a1c2a3	E1b1a1a1a1c2a	E1b1a1a1a1c
HG02895	E1b1a1a1a2a	E1b1a1a1a2a2a3a	E1b1a1a1a2a2a3a	E1b1a1a1a2a
HG02923	E1b1a1a1a2a1	E1b1a1a1a2a1a3a2a1a10	E1b1a1a1a2a1a3a2a1a10	E1b1a1a1a2a1
HG02938	E1b1a1a1a2a1	E1b1a1a1a2a1a3b1d1b2	E1b1a1a1a2a1a3b1d1b2	E1b1a1a1a2a1
HG02941	E1b1a1a1a2a1	E1b1a1a1a2a1a3a2a1a	E1b1a1a1a2a1a3a2a1a	E1b1a1a1a2a1
HG02944	E1b1a1a1a1c1a1a	E1b1a1a1a1c1a1a3c1b2a	E1b1a1a1a1c1a1a3c1b2a	E1b1a1a1a1c1a1a
HG02947	E1b1a1a1a1c1a1a3a1	E1b1a1a1a1c1a1a3a1f	E1b1a1a1a1c1a1a3a1f	E1b1a1a1a1c1a1a
HG02953	E1b1a1a1a2a1	E1b1a1a1a2a1a3a1a1b	E1b1a1a1a2a1a3a1a1b	E1b1a1a1a2a1
HG02968	E1b1a1a1a2a1	E1b1a1a1a2a1a3b1d1b	E1b1a1a1a2a1a3b1d1b	E1b1a1a1a2a1
HG02971	E1b1a1a1a1c1a1a	E1b1a1a1a1c1a1a3a1c3	E1b1a1a1a1c1a1a3	E1b1a1a1a1c1a1a
HG02973	E1b1a1a1a2a1	E1b1a1a1a2a1a3a2a1a4a	E1b1a1a1a2a1a3a2a1a4a	E1b1a1a1a2a1
HG02977	E1b1a1a1a1c1a1a3a1	E1b1a1a1a1c1a1a3a1b1	E1b1a1a1a1c1a1a3a1b1	E1b1a1a1a1c1a1a
HG02981	E1b1a1a1a1c1a1a	E1b1a1a1a1c1a1a3c2b1a1c	E1b1a1a1a1c1a1a3c2b1a1	E1b1a1a1a1c1a1a
HG02982	A0a1	R1b1a1b1a1a2c1a4b3a1	A0a1	A0
HG03006	J2b2a	J2b2a2b2a1a	J2b2a2b2a1a	J2b2a
HG03009	H1a1	H1a1a4b2c1a1a2	H1a1a4b2c1a1a2	H1a1
HG03012	J2a1a	J2a1a1b1a1a	J2a1a1b1a1a	J2a1a
HG03015	R2a2b1b2b3b2	R2a2b1b2b3b2a1a	R2a2b1b2b3b2a1a	R1b1a1b1a1a2c1a5a1a1
HG03018	J2a1a	J2a1a1a2a1a1a	J2a1a1a2a1a1a	J2a1a
HG03021	J2a1a	J2a1a1b1	J2a1a1b1	J2a1a
HG03024	E1a	E1a2a2b	E1a2a2b	E1a
HG03027	E1a	E1a2a2a	E1a2a2a	E1a
HG03039	E1b1a1a1a1c	E1b1a1a1a1c2c3a1b2	E1b1a1a1a1c2c3a1b2	E1b1a1a1a1c
HG03045	E1b1a1a1a1c	E1b1a1a1a1c2c3a2a1	E1b1a1a1a1c2c3a2a1	E1b1a1a1a1c
HG03048	E1a	E1a2a1a2a	E1a2a1a2a	E1a
HG03054	E1b1a1	E1b1a1b1a1	E1b1a1b1a1	E1b1a1
HG03057	E1b1a1	E1b1a1b1d	E1b1a1b1d	E1b1a1
HG03060	E1b1a1a1a1c1a1a	E1b1a1a1a1c1a1a4a	E1b1a1a1a1c1a1a4a	E1b1a1a1a1c1a1a
HG03063	E1b1a1	E1b1a1b1e	E1b1a1b1e	E1b1a1
HG03066	E1b1a1	E1b1a1b1a1b	E1b1a1b1a1b	E1b1a1
HG03069	E1b1a1	E1b1a1b1a3	E1b1a1b1a3	E1b1a1
HG03072	E1b1a1a1a2a1a3b1a	E1b1a1a1a2a1a3b1a11b	E1b1a1a1a2a1a3b1a11b	E1b1a1a1a2a1a3b1a
HG03074	E1b1a1a1a1c1a1a	E1b1a1a1a1c1a1a3g	E1b1a1a1a1c1a1a3g	E1b1a1a1a1c1a1a
HG03077	E1b1a1a1a1c1b	E1b1a1a1a1c1b2a4	E1b1a1a1a1c1b2a4	E1b1a1a1a1c1b
HG03078	E1b1a1a1a1c	E1b1a1a1a1c2c3a4	E1b1a1a1a1c2c3a4	E1b1a1a1a1c
HG03081	E1b1a1a1a2a1a3b1a	E1b1a1a1a2a1a3b1a13	E1b1a1a1a2a1a3b1a13	E1b1a1a1a2a1a3b1a
HG03084	E1b1a1a1a1c	E1b1a1a1a1c2b2a1	E1b1a1a1a1c2b2a1	E1b1a1a1a1c
HG03096	E1a	E1a2a1c	E1a2a1c	E1a
HG03100	E1b1a1a1a2a1	E1b1a1a1a2a1a3a2a2	E1b1a1a1a2a1a3a2a2	E1b1a1a1a2a1
HG03103	E1b1a1a1a1c1a1a	E1b1a1a1a1c1a1a3a2	E1b1a1a1a1c1a1a3a2	E1b1a1a1a1c1a1a
HG03109	E1b1a1a1a1c1a1a3a1	E1b1a1a1a1c1a1a3a1b2a1b	E1b1a1a1a1c1a1a3a1b2a1b	E1b1a1a1a1c1a1a
HG03112	E1b1a1a1a2a1a3b1a	E1b1a1a1a2a1a3b1a10b1	E1b1a1a1a2a1a3b1a10b1	E1b1a1a1a2a1a3b1a
HG03115	E1b1a1a1a2a1	E1b1a1a1a2a1a3a2a1a	E1b1a1a1a2a1a3a2a1a	E1b1a1a1a2a1
HG03118	E1b1a1a1a2a1	E1b1a1a1a2a1a3a2a1a6	E1b1a1a1a2a1a3a2a1a6	E1b1a1a1a2a1
HG03120	E1b1a1a1a2a1	E1b1a1a1a2a1a3a2a1b	E1b1a1a1a2a1a3a2a1b	E1b1a1a1a2a1
HG03124	E1b1a1a1a2a1	E1b1a1a1a2a1a3a2a1a1b	E1b1a1a1a2a1a3a2a1a1b	E1b1a1a1a2a1
HG03127	E1b1a1a1a1c1a1a	E1b1a1a1a1c1a1a3c2b1a1b	E1b1a1a1a1c1a1a3c2b1a1b	E1b1a1a1a1c1a1a
HG03130	E1b1a1a1a2a1	E1b1a1a1a2a1a3a2a1a	E1b1a1a1a2a1a3a2a1a	E1b1a1a1a2a1
HG03133	E1b1a1a1a2a1	E1b1a1a1a2a1a3a2a1a7	E1b1a1a1a2a1a3a2a1a7	E1b1a1a1a2a1
HG03136	E1b1a1a1a2a1	E1b1a1a1a2a1a3a2a3	E1b1a1a1a2a1a3a2a3	E1b1a1a1a2a1
HG03139	E1b1a1a1a1c1a1a3a1	E1b1a1a1a1c1a1a3a1b1	E1b1a1a1a1c1a1a3a1b1	E1b1a1a1a1c1a1a
HG03157	E1b1a1a1a2a1	E1b1a1a1a2a1a3a2a1a5	E1b1a1a1a2a1a3a2a1a5	E1b1a1a1a2a1
HG03160	E1b1a1a1a1c1a1a3a1	E1b1a1a1a1c1a1a3a1d2	E1b1a1a1a1c1a1a3a1d2	E1b1a1a1a1c1a1a
HG03163	E1b1a1a1a2a1a3b1a	E1b1a1a1a2a1a3b1a16	E1b1a1a1a2a1a3b1a16	E1b1a1a1a2a1a3b1a
HG03166	E1b1a1a1a2a1	E1b1a1a1a2a1a3a1a2	E1b1a1a1a2a1a3a1a2	E1b1a1a1a2a1
HG03169	E1b1a1a1a2a1	E1b1a1a1a2a1a3a2a1a2b	E1b1a1a1a2a1a3a2a1a2b	E1b1a1a1a2a1
HG03172	E1b1a1a1a1c1a1a	E1b1a1a1a1c1a1a3d5b	E1b1a1a1a1c1a1a3d5b	E1b1a1a1a1c1a1a
HG03175	E1b1a1a1a1c1a1a3a1	E1b1a1a1a1c1a1a3a1b2a2	E1b1a1a1a1c1a1a3a1b2a2	E1b1a1a1a1c1a1a
HG03190	E1b1a1a1a1c1a1a	E1b1a1a1a1c1a1a3c1a1	E1b1a1a1a1c1a1a3c1a1	E1b1a1a1a1c1a1a
HG03193	E1b1a1a1a1c1a1	E1b1a1a1a1c1a1b1b	E1b1a1a1a1c1a1b1b	E1b1a1a1a1c1a1
HG03196	E1b1a1a1a1c1a1a	E1b1a1a1a1c1a1a3c1b1a2	E1b1a1a1a1c1a1a3c1b1a2	E1b1a1a1a1c1a1a
HG03199	E1b1a1a1a1c1a1a	E1b1a1a1a1c1a1a3c2a2	E1b1a1a1a1c1a1a3c2a2	E1b1a1a1a1c1a1a
HG03202	E1b1a1a1a2a1	E1b1a1a1a2a1a3a2a1a4b	E1b1a1a1a2a1a3a2a1a4b	E1b1a1a1a2a1
HG03209	E1b1a1a1a2a1a3b1a	E1b1a1a1a2a1a3b1a14	E1b1a1a1a2a1a3b1a14	E1b1a1a1a2a1a3b1a
HG03224	E1b1a1a1a1c1a1a	E1b1a1a1a1c1a1a3f	E1b1a1a1a1c1a1a3f	E1b1a1a1a1c1a1a
HG03225	B	B3a2	B3a2	J1a1
HG03228	C1b1a1a	C1b1a1a2b	C1b1a1a2b	C1b1a1a
HG03234	R1a1a1b2a1a2c	R1a1a1b2a1a2c2d	R1a1a1b2a1a2c2d	R1a1a1b2
HG03237	J2a1a1b2a1	J2a1a1b2a1a2	J2a1a1b2a1a2	J2a1a1b2a1
HG03240	E1b1a1a1a2a	E1b1a1a1a2a2a1a	E1b1a1a1a2a2a1a	E1b1a1a1a2a
HG03246	E1a2b1	E1a2b1a1a1b	E1a2b1a1a1b	E1a2b1
HG03258	E1a2b1	E1a2b1a1a1a	E1a2b1a1a1a	E1a2b1
HG03265	E1b1a1a1a2a1	E1b1a1a1a2a1a3a2a1a1	E1b1a1a1a2a1a3a2a1a1	E1b1a1a1a2a1
HG03268	E1b1a1a1a1c1a1a	E1b1a1a1a1c1a1a3c2b1a1a	E1b1a1a1a1c1a1a3c2b1a1a	E1b1a1a1a1c1a1a
HG03271	E1b1a1a1a1c1a1a	E1b1a1a1a1c1a1a3c2b1a1a1	E1b1a1a1a1c1a1a3c2b1a1a1	E1b1a1a1a1c1a1a
HG03280	E1b1a1a1a1c1a1a	E1b1a1a1a1c1a1a3d5a	E1b1a1a1a1c1a1a3d5a	E1b1a1a1a1c1a1a
HG03295	E1b1a1a1a1c1a1a	E1b1a1a1a1c1a1a3	E1b1a1a1a1c1a1a3	E1b1a1a1a1c1a1a
HG03298	E1b1a1a1a2a1	E1b1a1a1a2a1a3a1a1a	E1b1a1a1a2a1a3a1a1a	E1b1a1a1a2a1
HG03301	E1b1a1a1a1c1a1	E1b1a1a1a1c1a1b3	E1b1a1a1a1c1a1b3	E1b1a1a1a1c1a1
HG03304	E1b1a1a1a2a1	E1b1a1a1a2a1a3b1d1a2	E1b1a1a1a2a1a3b1d1a2	E1b1a1a1a2a1
HG03311	E1b1a1a1a2a1	E1b1a1a1a2a1a3a1a1a	E1b1a1a1a2a1a3a1a1a	E1b1a1a1a2a1
HG03313	E1b1a1a1a2a1	E1b1a1a1a2a1a3a2a1a8	E1b1a1a1a2a1a3a2a1a8	E1b1a1a1a2a1
HG03343	E1b1a1a1a2a1	E1b1a1a1a2a1a3b1d1a1	E1b1a1a1a2a1a3b1d1a1	E1b1a1a1a2a1
HG03352	E1b1a1a1a1c1a1a	E1b1a1a1a1c1a1a3c2b1a2	E1b1a1a1a1c1a1a3c2b1a2	E1b1a1a1a1c1a1a
HG03367	E1b1a1a1a1c1a1a	E1b1a1a1a1c1a1a3a1b2a1a	E1b1a1a1a1c1a1a3a1b2a1a	E1b1a1a1a1c1a1a
HG03370	E1b1a1a1a1c1a1a	E1b1a1a1a1c1a1a3c1b1b	E1b1a1a1a1c1a1a3c1b1b	E1b1a1a1a1c1a1a
HG03376	B	B3a1	B3a1	B
HG03382	E1b1a1a1a1c1b	E1b1a1a1a1c1b2a3a2	E1b1a1a1a1c1b2a3a2	E1b1a1a1a1c1b
HG03385	E1b1a1	E1b1a1b1b2	E1b1a1b1b2	E1b1a1
HG03388	E1b1a1a1a1c1b	E1b1a1a1a1c1b2a3a1	E1b1a1a1a1c1b2a3a1	E1b1a1a1a1c1b
HG03391	E1b1a1	E1b1a1b1b1	E1b1a1b1b1	E1b1a1
HG03394	E1b1a1a1a2a	E1b1a1a1a2a2a2b	E1b1a1a1a2a2a2	E1b1a1a1a2a
HG03397	E1b1a1	E1b1a1b2a	E1b1a1b2a	E1b1a1
HG03432	E1b1a1a1a1c	E1b1a1a1a1c2c3a1b1a	E1b1a1a1a1c2c3a1b1a	E1b1a1a1a1c
HG03433	E1b1a1a1a1c	E1b1a1a1a1c2a1b	E1b1a1a1a1c2a1b	E1b1a1a1a1c
HG03436	E1b1a1	E1b1a1b1c2	E1b1a1b1c2	E1b1a1
HG03439	E1a2b1	E1a2b1a1a2	E1a2b1a1a2	E1a2b1
HG03442	E1b1a1	E1b1a1b1a1a	E1b1a1b1a1a	E1b1a1
HG03445	E1b1a1a1a1c	E1b1a1a1a1c2a2	E1b1a1a1a1c2a2	E1b1a1a1a1c
HG03451	E1b1a1a1a2a1a3b1a	E1b1a1a1a2a1a3b1a11a	E1b1a1a1a2a1a3b1a11a	E1b1a1a1a2a1a3b1a
HG03457	E1b1a1	E1b1a1b1c1	E1b1a1b1c1	E1b1a1
HG03460	E1b1a1	E1b1a1b1a2	E1b1a1b1a2	E1b1a1
HG03469	E1b1a1a1a1c	E1b1a1a1a1c3	E1b1a1a1a1c3	E1b1a1a1a1c
HG03472	E1b1a1a1a1c1a1a	E1b1a1a1a1c1a1a3b1	E1b1a1a1a1c1a1a3b1	E1b1a1a1a1c1a1a
HG03478	E1b1a1a1a2a1a3b1a	E1b1a1a1a2a1a3b1a9a2	E1b1a1a1a2a1a3b1a9a2	E1b1a1a1a2a1a3b1a
HG03484	E1b1a1a1a2a1a3b1a	E1b1a1a1a2a1a3b1a9a1	E1b1a1a1a2a1a3b1a9a1	E1b1a1a1a2a1a3b1a
HG03490	R1a1a1b2a1a2c	R1a1a1b2a1a2c1	R1a1a1b2a1a2c1	R1a1a1b2
HG03515	E1b1a1a1a1c1a1a	E1b1a1a1a1c1a1a3c2b1b	E1b1a1a1a1c1a1a3c2b1b	E1b1a1a1a1c1a1a
HG03518	E1b1a1a1a1c1a1a	E1b1a1a1a1c1a1a3d7	E1b1a1a1a1c1a1a3d7	E1b1a1a1a1c1a1a
HG03521	E1b1a1a1a2a1	E1b1a1a1a2a1a3a2a1a2a	E1b1a1a1a2a1a3a2a1a2a	E1b1a1a1a2a1
HG03538	E1b1a1a1a1c	E1b1a1a1a1c2b1b	E1b1a1a1a1c2b1b	E1b1a1a1a1c
HG03547	E1b1a1a1a1c	E1b1a1a1a1c2b1a	E1b1a1a1a1c2b1a	E1b1a1a1a1c
HG03556	E1b1a1a1a1c1b	E1b1a1a1a1c1b1b	E1b1a1a1a1c1b1b	E1b1a1a1a1c1b
HG03559	E1b1a1a1a1c	E1b1a1a1a1c2c3a1a1	E1b1a1a1a1c2c3a1a1	E1b1a1a1a1c
HG03565	E1b1a1a1a1c1a	E1b1a1a1a1c1a2	E1b1a1a1a1c1a2	E1b1a1a1a1c1
HG03571	E1b1a1a1a2a1a3b1a	E1b1a1a1a2a1a3b1a18	E1b1a1a1a2a1a3b1a18	E1b1a1a1a2a1a3b1a
HG03577	G2a2b2a1a1c1a1a2	G2a2b2a1a1c1a1a2a1a1d	G2a2b2a1a1c1a1a2a1a1d	G2a2b2a1a1c1
HG03585	R1a1a1b2a1a	R1a1a1b2a1a1a1f	R1a1a1b2a1a1a1f	R1a1a1b2
HG03593	C1b1a1a	C1b1a1a2a1b	C1b1a1a2a1b	C1b1a1a
HG03594	H1a	H1a2b1a2	H1a2b1a2	H1a
HG03600	H1a1	H1a1a4b2c1a2	H1a1a4b2c1a2	H1a1
HG03603	R1a1a1b2a1a	R1a1a1b2a1a1a1b	R1a1a1b2a1a1a1b	R1a1a1b2
HG03615	J2a1a	J2a1a1b1	J2a1a1b1	J2a1a
HG03624	R1a1a1b2a1a2c	R1a1a1b2a1a2c1d1	R1a1a1b2a1a2c1d1	R1a1a1b2
HG03629	R1a1a1b2	R1a1a1b2a2a2	R1a1a1b2a2a2	R1a1a1b2
HG03636	R1a1a1b2a2a1	R1a1a1b2a2a1c3	R1a1a1b2a2a1c3	R1a1a1b2
HG03644	H1a1	H1a1a4b3b1a10	H1a1a4b3b1a10	H1a1
HG03646	H1a1	H1a1a4b3b1a9	H1a1a4b3b1a9	H1a1
HG03649	R1a1a1b2a1a2c	R1a1a1b2a1a2c2d5a	R1a1a1b2a1a2c2d5a	R1a1a1b2
HG03652	Q2	Q2b1a1a	Q2b1a1a	Q2
HG03660	J2a1a	J2a1a1b1	J2a1a1b1	J2a1a
HG03663	R1a1a1b2a1a2c	R1a1a1b2a1a2c2b2a	R1a1a1b2a1a2c2b2a	R1a1a1b2
HG03667	R1a1a1b2a1a2c	R1a1a1b2a1a2c2d	R1a1a1b2a1a2c2d	R1a1a1b2
HG03672	L1a2	L1a2a1a1b	L1a2a1a1b	L1a2
HG03679	R1a1a1b2a1a2c	R1a1a1b2a1a2c1d2a	R1a1a1b2a1a2c1d2a	R1a1a1b2
HG03680	H	H3a2b2	H3a2b2	J1
HG03681	Q1b	Q1b2a2	Q1b2a2	Q1b
HG03685	R1a1a1b2a1a	R1a1a1b2a1a1a1	R1a1a1b2a1a1a1	R1a1a1b2
HG03686	L1a1	L1a1b2b	L1a1b2b	L1a1
HG03687	R1a1a1b2a2a1	R1a1a1b2a2a1b1	R1a1a1b2a2a1b1	R1a1a1b2
HG03691	R2	R2a2b1b2b3b1	R2a2b1b2b3b1	R2a
HG03693	J2a1a2b2a2a2	J2a1a2b2a2a2a	J2a1a2b2a2a2a	J2a1a2b2a2a2
HG03694	R1a1a1b2a1a2c	R1a1a1b2a1a2c2a	R1a1a1b2a1a2c2a	R1a1a1b2
HG03695	L1a2	L1a2a1b1	L1a2a1b1	L1a2
HG03696	J2b2a	J2b2a2b1a1c	J2b2a2b1a1c	J2b2a
HG03697	H	H3b1b	H3b1b	J1a2a1a2d1
HG03702	R2	R2a2b1b2b3b	R2a2b1b2b3b	R2a
HG03705	R1a1a1b2	R1a1a1b2	R1a1a1b2	R1a1a1b2
HG03708	G2a	G2a1a2a1a	G2a1a2a1a	G2a
HG03711	R1a1a1b2a1a	R1a1a1b2a1a1a1	R1a1a1b2a1a1a1	R1a1a1b2
HG03713	R1a1a1b2a1a	R1a1a1b2a1a1a1e2	R1a1a1b2a1a1a1e2	R1a1a1b2
HG03716	H1a1	H1a1a4b2c3	H1a1a4b2c3	H1a1
HG03718	R2	R2a2b1b2b3b	R2a2b1b2b3b	R2a
HG03720	R1a1a1b2a1a2c	R1a1a1b2a1a2c2a2a	R1a1a1b2a1a2c2a2a	R1a1a1b2
HG03727	R2	R2a2b1b2c1	R2a2b1b2c1	R2a
HG03729	R2	R2a2b1b2b2b2a1a1	R2a2b1b2b2b2a1a1	R2a
HG03738	H1a1	H1a1a4b2b1b	H1a1a4b2b1b	H1a1
HG03740	R1a1a1b2a2a1	R1a1a1b2a2a1d9b1	R1a1a1b2a2a1d9b1	R1a1a1b2
HG03742	K2	NO	NO	K
HG03743	R1a1a1b2a2a1	R1a1a1b2a2a1d8a1	R1a1a1b2a2a1d8a1	R1a1a1b2
HG03744	R1a1a1b2	R1a1a1b2a1a1a1f2a	R1a1a1b2a1a1a1f2a	R1a1a1b2
HG03745	H1a1	H1a1a4b3b1a8	H1a1a4b3b1a8	H1a1
HG03746	L1a1	L1a1b2a2	L1a1b2a2	L1a1
HG03750	R1a1a1b2	R1a1a1b2a2a1d8a	R1a1a1b2a2a1d8a	R1a1a1b2
HG03753	L1a2	L1a2a1a1a2	L1a2a1a1a2	L1a2
HG03755	H1a1	H1a1a4b2b1b	H1a1a4b2b1b	H1a1
HG03767	J1a	J1a3a	J1a3a	J1a2a1a2
HG03771	R2	R2a2b1b2b2b2	R2a2b1b2b2b2	R2a
HG03773	R2a2b1b2b3b2	R2a2b1b2b3b2a	R2a2b1b2b3b2a	R1b1a1b1a1a2c1a5a1a1
HG03775	R1a1a1b2a1a	R1a1a1b2a1a1a1e1	R1a1a1b2a1a1a1e1	R1a1a1b2
HG03777	H1a1	H1a1a4b2c1a1b	H1a1a4b2c1a1b	H1a1
HG03778	H1a1	H1a1a4b5	H1a1a4b5	H1a1
HG03779	R1a1a1b2a1a2c	R1a1a1b2a1a2c2d3	R1a1a1b2a1a2c2d3	R1a1a1b2
HG03785	J2b2a	J2b2a2b1a1c	J2b2a2b1a1c	J2b2a
HG03786	L1a1	L1a1a2a	L1a1a2a	L1a1
HG03788	L1a1	L1a1b2a1	L1a1b2a1	L1a1
HG03790	L1a2	L1a2	L1a2	L1a2
HG03792	H	H3a2a2b	H3a2a2b	J1
HG03800	H1a1	H1a1a4b3b1a5	H1a1a4b3b1a5	H1a1
HG03803	R1a1a1b2a1a	R1a1a1b2a1a1a1	R1a1a1b2a1a1a1	R1a1a1b2
HG03809	H1a	H1a2b1b1	H1a2b1b1	H1a
HG03812	H1a	H1a1b1b1	H1a1b1b1	H1a1
HG03815	H1a1	H1a1a4b2a2	H1a1a4b2a2	H1a1
HG03821	L1a2	L1a2a2	L1a2a2	L1a2
HG03824	H1a1	H1a1a1c	H1a1a1c	H1a1
HG03830	O2a2b1a1	O2a2b1a1a1a4a2a2	O2a2b1a1a1a4a2a2	O2a2b1a1
HG03833	R1a1a1b2a1a	R1a1a1b2a1a1a1	R1a1a1b2a1a1a1	R1a1a1b2
HG03837	H	H3a2b1	H3a2b1	J1
HG03844	R2	R2a2b1b2b2b2a1	R2a2b1b2b2b2a1	R2a
HG03846	H1a1a1a	H1a1a1a	H1a1a1b	H1a1a1a
HG03848	H	H3a2a1b	H3a2a1b	J1
HG03850	C1b1a1a1	C1b1a1a1a1b	C1b1a1a1a1b	C1b1a1a1
HG03851	J2a1a1b2a1	J2a1a1b2a1a2a1	J2a1a1b2a1a2a1	J2a1a1b2a1a2a1
HG03854	J2a1a2b2a2a2	J2a1a2b2a2a2	J2a1a2b2a2a2	J2a1a2b2a2a2
HG03856	R2	R2a2b1b2b2b1b	R2a2b1b2b2b1b	R2a
HG03864	Q2	Q2b2a1a	Q2b2a1a	Q2
HG03866	R1a1a1b2a1a	R1a1a1b2a1a1a1a	R1a1a1b2a1a1a1a	R1a1a1b2
HG03867	C1b1a1a1	C1b1a1a1a1a2	C1b1a1a1a1a2	C1b1a1a1
HG03869	R2	R2a2b1b2b2b2a	R2a2b1b2b2b2a	R2a
HG03870	H	H3a1c	H3a1c	J1
HG03871	R1a1a1b2a1a	R1a1a1b2a1a1a1f1b	R1a1a1b2a1a1a1f1b	R1a1a1b2
HG03872	H	H3a1b	H3a1b	J1
HG03875	L1a1	L1a1b3a1a2b	L1a1b3a1a2b	L1a1
HG03885	L1a1	L1a1a1	L1a1a1	L1a1
HG03887	R1a1a1b2a2a1	R1a1a1b2a2a1d9	R1a1a1b2a2a1d9	R1a1a1b2
HG03890	H	H3b1a	H3b1a	J1
HG03896	R1a1a1b2a1a2c	R1a1a1b2a1a2c2d3	R1a1a1b2a1a2c2d3	R1a1a1b2
HG03899	R1a1a1b2a1a	R1a1a1b2a1a2a	R1a1a1b2a1a2b	R1a1a1b2
HG03900	L1a2	L1a2a1a1a1	L1a2a1a1a1	L1a2
HG03902	R1a1a1b2a1a2c	R1a1a1b2a1a2c1d2	R1a1a1b2a1a2c1d2	R1a1a1b2
HG03905	J2a1a	J2a1a1b1a1a	J2a1a1b1a1a	J2a1a
HG03908	J2b2a	J2b2a2b2a	J2b2a2b2a	J2b2a
HG03911	R1a1a1b2a1a	R1a1a1b2a1a1	R1a1a1b2a1a1	R1a1a1b2
HG03914	Q2	Q2b3a	Q2b3a	Q2
HG03917	C2b1a	C2b1a2a1b	C2b1a2a1b	C2
HG03920	L1a1	L1a1b3a2c	L1a1b3a2c	L1a1
HG03926	R1a1a1b2	R1a1a1b2a3b	R1a1a1b2a3b	R1a1a1b2
HG03941	H1a1	H1a1a4b2c2	H1a1a4b2c2	H1a1
HG03943	Q1b	Q1b2a1a1a	Q1b2a1a1a	Q1b
HG03950	H1a1	H1a1a4b3b1a4	H1a1a4b3b1a4	H1a1
HG03953	L1a1	L1a1b3a2b	L1a1b3a2b	L1a1
HG03960	R1a1a1b2a2a1	R1a1a1b2a2a1c1	R1a1a1b2a2a1c1	R1a1a1b2
HG03963	R1a1a1b2a2a1	R1a1a1b2a2a1d5	R1a1a1b2a2a1d5	R1a1a1b2
HG03965	H	H3a2a1a1a	H3a2a1a1a	J1
HG03967	R2	R2a2b1b2b2b2a1a	R2a2b1b2b2b2a1a	R2a
HG03969	J2b2a	J2b2a2b2b	J2b2a2b2b	J2b2a
HG03971	L1a1	L1a1b3a1a1b	L1a1b3a1a1b	L1a1
HG03974	R2	R2a2b1b2b2b2a1	R2a2b1b2b2b2a1	R2a
HG03976	J2b2a	J2b2a2b2a1a	J2b2a2b2a1a	J2b2a
HG03978	R2	R2a2b1b2b2a2	R2a2b1b2b2a2	R2a
HG03985	H1a1	H1a1a4b3b1a	H1a1a4b3b1a	H1a1
HG03990	L1a1	L1a1b3a1a1a	L1a1b3a1a1a	L1a1
HG03991	H1a	H1a2b1a1	H1a2b1a1	H1a
HG03998	J2b2a	J2b2a2b2a1a	J2b2a2b2a1a	J2b2a
HG03999	R1a1a1b2a2a1	R1a1a1b2a2a1d5	R1a1a1b2a2a1d5	R1a1a1b2
HG04002	H1a1	H1a1a4b1a	H1a1a4b1a	H1a1
HG04003	J2a1a	J2a1a1b1a1a	J2a1a1b1a1a	J2a1a
HG04006	H1a1	H1a1a4b2c1b	H1a1a4b2c1b	H1a1
HG04015	N1	N1b2a1	N1b2b	J1
HG04017	R1a1a1b2a1a	R1a1a1b2a1a1a1b	R1a1a1b2a1a1a1b	R1a1a1b2
HG04019	R1a1a1b2a2a1	R1a1a1b2a2a1c1	R1a1a1b2a2a1c1	R1a1a1b2
HG04020	R1a1a1b2a2a1	R1a1a1b2a2a1b1a	R1a1a1b2a2a1b1a	R1a1a1b2
HG04022	R2a2b1b2b3b2	R2a2b1b2b3b2a1	R2a2b1b2b3b2a1	R1b1a1b1a1a2c1a5a1a1
HG04023	R1a1a1b2a2a1	R1a1a1b2a2a1b1a1	R1a1a1b2a2a1b1a1	R1a1a1b2
HG04033	H	H3a2a2a	H3a2a2a	J1
HG04039	R1a1a1b2a1a	R1a1a1b2a1a1a1c	R1a1a1b2a1a1a1c	R1a1a1b2
HG04056	R2	R2a2b1b2b2a1a	R2a2b1b2b2a1a	R2a
HG04060	H1a1	H1a1a4b7	H1a1a4b7	H1a1
HG04061	H1a1	H1a1a4b3b1a7	H1a1a4b3b1a7	H1a1
HG04080	L1a1	L1a1b1b	L1a1b1b	L1a1
HG04093	L1a1	L1a1b3a2a	L1a1b3a2a	L1a1
HG04094	L1a2	L1a2a1a2	L1a2a1a2	L1a2
HG04096	R1a1a1b2a2a1	R1a1a1b2a2a1b1a1	R1a1a1b2a2a1b1a1	R1a1a1b2
HG04098	R1a1a1b2a1a	R1a1a1b2a1a2b1	R1a1a1b2a1a2b1	R1a1a1b2
HG04100	L1a1	L1a1b1a	L1a1b1a	L1a1
HG04107	J2a1a	J2a1a1b1a1a	J2a1a1b1a1a	J2a1a
HG04131	R1a1a1b2a2a1	R1a1a1b2a2a1b1	R1a1a1b2a2a1b1	R1a1a1b2
HG04134	O2a2b1a1	O2a2b1a1a1a4a	O2a2b1a1a1a4a	O2a2b1a1
HG04140	O1b1a1a	O1b1a1a1b1a	O1b1a1a1b1a	O1b1a1a
HG04146	H1a	H1a1a4b3b1c	H1a1a4b3b1c	H1a1
HG04152	R2	R2a2b1b2b2a1b	R2a2b1b2b2a1b	R2a
HG04155	C1b1a1a	C1b1a1a2a1a	C1b1a1a2a1a	C1b1a1a
HG04158	R2	R2a2b1b2c	R2a2b1b2c	R2a
HG04161	H1a1	H1a1a4b3b1a1	H1a1a4b3b1a1	H1a1
HG04164	H1a1	H1a1a4a1	H1a1a4a1	H1a1
HG04173	O1b1a1a	O1b1a1a1b1a	O1b1a1a1b1a	O1b1a1a
HG04176	H1a1	H1a1a4b3b1b	H1a1a4b3b1b	H1a1
HG04182	R2a2b1b2b3b2	R2a2b1b2b3b2a1	R2a2b1b2b3b2a1	R1b1a1b1a1a2c1a5a1a1
HG04185	H1a	H1a1a4b2a1b	H1a1a4b2a1b	H1a1
HG04188	H1a1	H1a1b2	H1a1b2	H1a1
HG04194	R1a1a1b2	R1a1a1b2a3	R1a1a1b2a3	R1a1a1b2
HG04198	H1a2a	H1a2a3	H1a2a3	H1a2a
HG04206	H1a1	H1a1a4b3b1a6	H1a1a4b3b1a6	H1a1
HG04210	J2b2a	J2b2a2a1	J2b2a2a1	J2b2a
HG04211	H1a1	H1a1a4b2d	H1a1a4b2d	H1a1
HG04219	R1a1a1b2a1a2c	R1a1a1b2a1a2c2d	R1a1a1b2a1a2c2d	R1a1a1b2
HG04222	H1a2a	H1a2a2	H1a2a2	H1a2a
HG04225	R2	R2a2b1b2b2b2a1a1	R2a2b1b2b2b2a1a1	R2a
HG04229	R1a1a1b2a1a	R1a1a1b2a1a1a1f1	R1a1a1b2a1a1a1f1	R1a1a1b2
HG04235	H1a1	H1a1a4b2b2	H1a1a4b2b2	H1a1
HG04238	H	H3a1a	H3a1a	J1
HG04239	J2b2a	J2b2a2b1a1c	J2b2a2b1a1c	J2b2a
NA06984	R1b1a1b1a1a2c1a4b2	R1b1a1b1a1a2c1a4b2c1a1b1b	R1b1a1b1a1a2c1a4b2c1a1b1b	R1b1a1b1a1a2c1a4b2a
NA06986	R1b1a1b1a1a1c2b1b	R1b1a1b1a1a1c2b1b3b	R1b1a1b1a1a1c2b1b3b	R1b1a1b1a1a1c2b1
NA06994	I1a2a1a1	I1a2a1a1d1a1b2a1a	I1a2a1a1d1a1b2a1a	I1a2a1a
NA07048	R1b1a1b1a1a1c2b2a1b1a1a	R1b1a1b1a1a1c2b2a1b1a1a2a	R1b1a1b1a1a1c2b2a1b1a1a2a	R1b1a1b1a1a1c2b2a1b1a
NA07051	I1	I1a3b3a	I1a3b3	I1a2
NA07347	R1b1a1b1a1a2b1a2a1	R1b1a1b1a1a2b1a2a1	R1b1a1b1a1a2b1a2a1	R1b1a1b1a1a2b1a1
NA07357	R1b1a1b1a1a2b	R1b1a1b1a1a2b	R1b1a1b1a1a2b	R1b1a1b1a1a2b
NA10851	R1b1a1b1a1a2c1a1d	R1b1a1b1a1a2c1a1d4	R1b1a1b1a1a2c1a1d4	R1b1a1b1a1a2c1
NA11829	I1a1b1a4a2	I1a1b1a4a2b1	I1a1b1a4a2b1	I1a1b1
NA11831	R1b1a1b1a1a2c1a1e	R1b1a1b1a1a2c1a1e	R1b1a1b1a1a2c1a1e	R1b1a1b1a1a2c1
NA11843	R1a1a1b1a3a1a	R1a1a1b1a3a1a3a	R1a1a1b1a3a1a3c1	R1a1a1b1a3a1
NA11881	I1a2a	I1a2a2a2	I1a2a2a2	I1a2a
NA11893	I1a3	I1a3b2a2	I1a3b2a2	I1a3
NA11919	I1a2b1	I1a2b1a	I1a2b1a	I1a2b
NA11930	J2b2a1a1a1a1a1a	J2b2a1a1a1a1a1a	J2b2a1a1a1a1a1a	J2b2a1
NA11932	I2a1b1a	I2a1b1a1b1a1a4	I2a1b1a1b1a1a4	I2a1b1
NA11992	I1	I1b1a	I1b1a	I1
NA11994	R1b1a1b1a1a2b1a2a1	R1b1a1b1a1a2b1a2a1	R1b1a1b1a1a2b1a2a1	R1b1a1b1a1a2b1a1
NA12003	I2a1b1a2b1a2a1a1a1a1a1	I2a1b1a2b1a2a1a1a1a1a1	I2a1b1a2b1a2a1a1a1a1a1	I2a1b1
NA12005	R1b1a1b1a1a2b1a1	R1b1a1b1a1a2b1a1	R1b1a1b1a1a2b1a	R1b1a1b1a1a2b1a1
NA12043	R1b1a1b1a1a2c1a5	R1b1a1b1a1a2c1a5a2a1a1	R1b1a1b1a1a2c1a5a2a1a1	R1b1a1b1a1a2c1a5
NA12045	R1b1a1b1a1a2c1a	R1b1a1b1a1a2c1a4c1a	R1b1a1b1a1a2c1a4c1a	R1b1a1b1a1a2c1
NA12144	R1b1a1b1a1a2b	R1b1a1b1a1a2b	R1b1a1b1a1a2b	R1b1a1b1a1a2b
NA12154	R1b1a1b1a1a2c1a1a1a1	R1b1a1b1a1a2c1a1a1a1	D2*	R1b1a1b1a1a2c1
NA12155	R1a1a1a1	R1a1a1a1b1a1a	R1a1a1a1b1a1a	R1a1a1a1
NA12272	R1b1a1b1a1a1c2	R1b1a1b1a1a1c2f	R1b1a1b1a1a1c2f	R1b1a1b1a1a1c1a2a
NA12282	J1a2a1a2	J1a2a1a2d2b2b2c4	J1a2a1a2d2b2b2c4	J1a2a1a2
NA12286	G2a2b	G2a2b2b2a	G2a2b2b2a	G2a2b
NA12340	R1b1a1b1a1a2c1	R1b1a1b1a1a2c1a1b	R1b1a1b1a1a2c1a1b	R1b1a1b1a1a2c1
NA12342	R1b1a1b1a1a2b3b	R1b1a1b1a1a2b3b	R1b1a1b1a1a2b3b	R1b1a1b1a1a2b3b
NA12347	R1b1a1b1a1a2a	R1b1a1b1a1a2a	R1b1a1b1a1a2a	R1b1a1b1a1a2
NA12399	R1b1a1b1a1a2c1	R1b1a1b1a1a2c1a2b1	R1b1a1b1a1a2c1a2b1	R1b1a1b1a1a2c1a2
NA12413	I2a1b1a1a1a	I2a1b1a1a1a	I2a1b1a1	I2a1b1
NA12546	G2a2b2a1a1b1a1a1a	G2a2b2a1a1b1a1a1a1a2	G2a2b2a1a1b1a1a1a1a2	G2a2b2a1a1b1a1a1a
NA12716	R1b1a1b1a1a2a1b1a1	R1b1a1b1a1a2a1b1a1a	R1b1a1b1a1a2a1b1a1	R1b1a1b1a1a2a1b1a1
NA12748	I2a1b1a2b1a2	I2a1b1a2b1a2a2a	I2a1b1a2b1a2a2a	I2a1b1
NA12750	I1a2a	I1a2a2a3a2	I1a2a2a3a2	I1a2a
NA12760	R1b1a2a1a1c2b2a1	R1b1a1b1a1a1c2b2a1b2	R1b1a1b1a1a1c2b2a1b2	R1b1a1b1a1a1c2b2a1b
NA12762	R1b1a1b1a1a2c1a4a	R1b1a1b1a1a2c1a4a	R1b1a1b1a1a2c1a4a	R1b1a1b1a1a2c1
NA12775	R1b1a1b1a1a1c2b2a1b1a	R1b1a1b1a1a1c2b2a1b1a2	R1b1a1b1a1a1c2b2a1b1a2	R1b1a1b1a1a1c2b2a1b1a
NA12777	G2a2b2a1a1c1a1	G2a2b2a1a1c1a1a1a1b	G2a2b2a1a1c1a1a1a1b	G2a2b2a1a1c1
NA12812	R1b1a1b1a1a2a	R1b1a1b1a1a2a	R1b1a1b1a1a2a	R1b1a1b1a1a2
NA12814	R1b1a1b1a1a2a	R1b1a1b1a1a2a	R1b1a1b1a1a2a	R1b1a1b1a1a2
NA12827	R1b1a1b1a1a1b	R1b1a1b1a1a1b1b	R1b1a1b1a1a1b1b	R1b1a1b1a1a1b
NA12829	I1a2a1a1d1a	R1b1a1b1a1a2b1c1a1a1a2	R1b1a1b1a1a2b1c1a1a1a2	R1b1a1b1a1a2b
NA12842	R1b1a1b1a1a1b1a	R1b1a1b1a1a1b1a1a	R1b1a1b1a1a1b1a1a	R1b1a1b1a1a1b
NA12872	R1b1a1b1a1a1b1a	R1b1a1b1a1a1b1a1a	R1b1a1b1a1a1b1a1a	R1b1a1b1a1a1b
NA12874	R1b1a1b1a1a2a1a1	R1b1a1b1a1a2a1a1a	R1b1a1b1a1a2a1a1a	R1b1a1b1a1a2
NA12889	R1b1a1b1a1a2e2	R1b1a1b1a1a2e2	R1b1a1b1a1a2e2	R1b1a1b1a1a2e
NA18486	E1b1a1a1a2a1a3b1a2	E1b1a1a1a2a1a3b1a2a1b	E1b1a1a1a2a1a3b1a2a1b	E1b1a1a1a2a1a3b1a
NA18498	E1b1a1a1a2a1	E1b1a1a1a2a1a2a1	E1b1a1a1a2a1a2a1	E1b1a1a1a2a1
NA18501	E1b1a1a1a2a1	E1b1a1a1a2a1a1b	E1b1a1a1a2a1a1b	E1b1a1a1a2a1
NA18504	E1b1a1a1a1c1a1a	E1b1a1a1a1c1a1a3c1b1a1	E1b1a1a1a1c1a1a3c1b1a1	E1b1a1a1a1c1a1a
NA18507	E1b1a1a1a1c1a1a	E1b1a1a1a1c1a1a3d3	E1b1a1a1a1c1a1a3d3	E1b1a1a1a1c1a1a
NA18510	E1b1a1a1a1c1a1a	E1b1a1a1a1c1a1a3m3	E1b1a1a1a1c1a1a3m3	E1b1a1a1a1c1a1a
NA18516	E1b1a1a1a1c1a1a	E1b1a1a1a1c1a1a3d2	E1b1a1a1a1c1a1a3d2	E1b1a1a1a1c1a1a
NA18519	E1b1a1a1a1c1a1a	E1b1a1a1a1c1a1a3e2	E1b1a1a1a1c1a1a3e2	E1b1a1a1a1c1a1a
NA18522	E1b1a1a1a2a1a3b1a	E1b1a1a1a2a1a3b1a15	E1b1a1a1a2a1a3b1a15	E1b1a1a1a2a1a3b1a
NA18530	O2a2b1a1	O2a2b1a1a1a4a1	O2a2b1a1a1a4a1	O2a2b1a1
NA18534	O1b	O1b1a2b1a	O1b1a2b1a	O1b
NA18536	O1a	O1a1a1a1a1a1a	O1a1a1a1a1a1a	O1a1a
NA18543	O2a2	O2a2b1a2a1a1b1b2a	O2a2b1a2a1a1b1b2a	O2a2b
NA18544	O2a1b	O2a1b2a	O2a1b2a	O2a1b
NA18546	O2a2	O2a2b1a2a1a1a2a1a1a1	O2a2b1a2a1a1a2a1a1a1	O2a2b
NA18548	O2a2b1a1	O2a2b1a1b	O2a2b1a1b	O2a2b1a1
NA18549	G2a2b2a1a1c1	G2a2b2a1a1c1b	G2a2b2a1a1c1b	G2a2b2a1a1c1
NA18557	O2a2b1a1	O2a2b1a1a1a1a1a1a1a5	O2a2b1a1a1a1a1a1a1a5	O2a2b1a1
NA18558	N1	N1b1a1b	N1b1a1b	J1
NA18559	O2a1b1a1a1a	O2a1b1a1a1a1d1	O2a1b1a1a1a1d1	O2a1b
NA18561	O1b2a1a2a	O1b2a1a2a1b1	O1b2a1a2a1b1	O1b2
NA18562	O2a2	O2a2b1a2a1a1a1a2	O2a2b1a2a1a1a1a2	O2a2b
NA18563	O1b2a	O1b2a1b	O1b2a1b	O1b2
NA18572	O2a2	O2a2b1a2a1a1a2a1	O2a2b1a2a1a1a2a1	O2a2b
NA18603	O1b	O1b1a2a1	O1b1a2a1	O1b
NA18605	O2a1	O2a1a1b1a1b	O2a1a1b1a1b	O2a1
NA18606	O1a	O1a1a1a1a1a2a2	O1a1a1a1a1a2a2	O1a1a
NA18608	N1	N1b1a2a	N1b1a2a	J1
NA18609	O2a2	O2a2b1a2a1a1a1a2	O2a2b1a2a1a1a1a2	O2a2b
NA18611	O2a1b1a1a1a	O2a1b1a1a1a1a1	O2a1b1a1a1a1a1	O2a1b
NA18612	C2b1a	C2b1a2b2a	C2b1a2b2a	C2
NA18613	N1a2	N1a2a1a1	N1a2a1a1	J1
NA18620	C2b1a	C2b1a2a1a1	C2b1a2a1a1	C2
NA18621	O2a2a	O2a2a2a1	O2a2a2a1	O2a2a1a2a1a1a1a
NA18622	O2a2b1a1	O2a2b1a1a1a1a1	O2a2b1a1a1a1a1	O2a2b1a1
NA18623	O2a2b1a1	O2a2b1a1a1b2	O2a2b1a1a1b2	O2a2b1a1
NA18624	O2a2b1a1	O2a2b1a1a1a3a	O2a2b1a1a1a3a	O2a2b1a1
NA18629	O2a1b1a1a1a	O2a1b1a1a1a1a1b1a1	O2a1b1a1a1a1a1b1a1	O2a1b
NA18632	O1a	O1a1a2a1b1a	O1a1a2a1b1a	O1a1a
NA18633	O2a1b1a1a1a	O2a1b1a1a1a1a3	O2a1b1a1a1a1a3	O2a1b
NA18635	O2a2	O2a2b1a2a1	O2a2b1a2a1	O2a2b
NA18636	O1b1a1a	O1b1a1a1a1b1b1	O1b1a1a1a1b1b1	O1b1a1a
NA18637	O1b	O1b1a2a1a	O1b1a2a1a	O1b
NA18638	O1b1a1	O1b1a1b1a1a1	O1b1a1b1a1a1	O1b1a1
NA18639	N1	N1b2a1a	N1b2a1a	J1
NA18643	O2a2	O2a2b1a2a1a1b1	O2a2b1a2a1a1b1	O2a2b
NA18645	R1b1a1b1b	R1b1a1b1b3	R1b1a1b1b3	R1b1a1b1
NA18647	O1a	O1a1b	O1a1b	O
NA18648	O2a2	O2a2b1a2a1a1b1b2b2a	O2a2b1a2a1a1b1b2b2a	O2a2b
NA18740	O1a	O1a1a2a1a1a	O1a1a2a1a1a	O1a1a
NA18745	O2a1	O2a1a1a1b1a	O2a1a1a1b1a	O2a1
NA18747	N1	N1b1a1a	N1b1a1a	J1
NA18748	N1	N1b1b1	N1b1b1	J1
NA18749	C2b1a	C2b1a1a1b	C2b1a1a1b	C2
NA18757	O2a2b1a1	O2a2b1a1a1a1a1c1	O2a2b1a1a1a1a1c1	O2a2b1a1
NA18853	E1b1a1a1a2a1a3b1a	E1b1a1a1a2a1a3b1a7	E1b1a1a1a2a1a3b1a7	E1b1a1a1a2a1a3b1a
NA18856	E1a2a1b	E1a2a1b1b	E1a2a1b1b	E1a2a1b
NA18865	E1b1a1a1a2a1a3b1a	E1b1a1a1a2a1a3b1a4b	E1b1a1a1a2a1a3b1a4b	E1b1a1a1a2a1a3b1a
NA18868	E1b1a1a1a1c1a1	E1b1a1a1a1c1a1b4	E1b1a1a1a1c1a1b4	E1b1a1a1a1c1a1
NA18871	E1b1a1a1a2a1a3b1a	E1b1a1a1a2a1a3b1a10a	E1b1a1a1a2a1a3b1a10a	E1b1a1a1a2a1a3b1a
NA18874	E1b1a1a1a1c1a1a	E1b1a1a1a1c1a1a3d4d	E1b1a1a1a1c1a1a3d4d	E1b1a1a1a1c1a1a
NA18877	E1b1a1a1a1c1a1a	E1b1a1a1a1c1a1a3l3	E1b1a1a1a1c1a1a3l3	E1b1a1a1a1c1a1a
NA18879	E1b1a1a1a2a1	E1b1a1a1a2a1a3b1d1	E1b1a1a1a2a1a3b1d1	E1b1a1a1a2a1
NA18908	E1b1a1a1a1c1a1a	E1b1a1a1a1c1a1a3b3	E1b1a1a1a1c1a1a3b3	E1b1a1a1a1c1a1a
NA18910	E1a2a1b	E1a2a1b2	E1a2a1b2	E1a2a1b
NA18915	E1b1a1a1a1c1a1a	E1b1a1a1a1c1a1a3c2a1	E1b1a1a1a1c1a1a3c2a1	E1b1a1a1a1c1a1a
NA18917	E1b1a1a1a1c1a1a3a1	E1b1a1a1a1c1a1a3a1d1a	E1b1a1a1a1c1a1a3a1d1a	E1b1a1a1a1c1a1a
NA18923	E1b1a1a1a2a1	E1b1a1a1a2a1a3a1b	E1b1a1a1a2a1a3a1b	E1b1a1a1a2a1
NA18934	E1b1a1a1a2a1	E1b1a1a1a2a1a3b1d1c1b	E1b1a1a1a2a1a3b1d	E1b1a1a1a2a1
NA18940	D1a2a1c1a	D1a2a1c1a1a1	D1a2a1c1a1a1	D1a2a1
NA18943	O1b2a	O1b2a1a1	O1b2a1a1	O1b2
NA18944	D1a2a1b2b	D1a2a1a2a1a1	D1a2a1a2b1a1a7	D1a2a1a2
NA18945	O2a2b1a1	O2a2b1a1a1e1	O2a2b1a1a1e1	O2a2b1a1
NA18948	D1a2a1b2b	D1a2a1a2a1a1	D1a2a1a2b1a1a8a	D1a2a1a2
NA18952	D1a2a	D1a2a1c1c1b	D1a2a1c1c1b	D1a2a1
NA18953	O1b2a	O1b2a1a1a	O1b2a1a1a	O1b2
NA18959	O2a2	O2a2b1a2a1a1b1b2b2a	O2a2b1a2a1a1b1b2b2a	O2a2b
NA18960	D1a2a	D1a2a1c2	D1a2a1c2	D1a2a1
NA18961	D1a2a	D1a2a1c1b1a	D1a2a1c1b1a	D1a2a1
NA18962	O1b2a	O1b2a1a1	O1b2a1a1	O1b2
NA18965	O1b2a	O1b2a1a1a1	O1b2a1a1a1	O1b2
NA18966	D1a2a1a	D1a2a1a3a2	D1a2a1a3a2	D1a2a1a
NA18967	D1a2a1b2b	D1a2a1a2a1a1	D1a2a1a2b1a1a6	D1a2a1a2
NA18970	D1a2a	D1a2a1c1b2	D1a2a1c1b2	D1a2a1
NA18971	C1a1a	C1a1a1b2	C1a1a1b2	C1a1a
NA18974	C1a1a	C1a1a1b1	C1a1a1b1	C1a1a
NA18977	O1b2a	O1b2a1a1	O1b2a1a1	O1b2
NA18982	O2a1b1a1a1a	O2a1b1a1a1a1f1a1b	O2a1b1a1a1a1f1a1b	O2a1b
NA18983	D1a2a1b2b	D1a2a1a2a1a1	D1a2a1b2b	D1a2a1a2
NA18984	O2a1b	O2a1b1b2	O2a1b1b2	O2a1b
NA18985	O1b2a	O1b2a1a1	O1b2a1a1	O1b2
NA18986	O1b2a	O1b2a1a1	O1b2a1a1	O1b2
NA18988	D1a2a1b2b	D1a2a1a2a1a1	D1a2a1a2b1a1a1a2	D1a2a1a2
NA18989	C1a1a	C1a1a1a1a	C1a1a1a1a	C1a1a
NA18990	O1b2a	O1b2a1a1	O1b2a1a1	O1b2
NA18994	O1b2a	O1b2a1a1c	O1b2a1a1c	O1b2
NA18995	D1a2a	D1a2a2a1b	D1a2a2a1b	D1a2a
NA19000	O1b2a	O1b2a1a1	O1b2a1a1	O1b2
NA19004	D1a2a	D1a2a2b	D1a2a2b	D1a2a
NA19005	O1b2a	O1b2a1a1a1	O1b2a1a1a1	O1b2
NA19006	C1a1a	C1a1a1a1b	C1a1a1a1b	C1a1a
NA19007	O1b2a1a2a	O1b2a1a2a1a	O1b2a1a2a1a	O1b2
NA19009	O1b1a1a	O1b1a1a1a1b1a	O1b1a1a1a1b1a	O1b1a1a
NA19012	D1a2a1b2b	D1a2a1a2a1a1	D1a2a1b2b1b	D1a2a1a2
NA19020	E1b1a1a1a2a1	E1b1a1a1a2a1a3b1d1c1a1c	E1b1a1a1a2a1a3b1d1c1a1c	E1b1a1a1a2a1
NA19025	E1b1a1a1a2a1	E1b1a1a1a2a1a3b1d1c1a2	E1b1a1a1a2a1a3b1d1c1a2	E1b1a1a1a2a1
NA19026	E1b1a1a1a1c1a1a3a1	E1b1a1a1a1c1a1a3a1c1b2e	E1b1a1a1a1c1a1a3a1c1b2e	E1b1a1a1a1c1a1a
NA19027	E1b1a1a1a1c1a1a3a1	E1b1a1a1a1c1a1a3a1c1a2	E1b1a1a1a1c1a1a3a1c1a2	E1b1a1a1a1c1a1a
NA19028	E1b1a1a1a1c1a1a3a1	E1b1a1a1a1c1a1a3a1d1b1b1a6	E1b1a1a1a1c1a1a3a1d1b1b1a6	E1b1a1a1a1c1a1a
NA19031	E1b1a1a1a1c1a1a3a1	E1b1a1a1a1c1a1a3a1a1a2a	E1b1a1a1a1c1a1a3a1a1a2a	E1b1a1a1a1c1a1a3a1a1a
NA19035	E1b1a1a1a2a1a3b1a2a3	E2b1a1d	E2b1a1d	E1b1a1a1a2a1a3b1a2a3
NA19041	E1b1a1a1a1c1a1a	E1b1a1a1a1c1a1a3a1a1	E1b1a1a1a1c1a1a3a1a2	E1b1a1a1a1c1a1a
NA19043	B2a1a1a1	B2a1a1a1a2	B2a1a1a1a2	B2a1a1a1
NA19055	O1b	O1b1a2b2	O1b1a2b2	O1b
NA19056	D1a2a	D1a2a1c1a1b2	D1a2a1c1a1b2	D1a2a1
NA19058	D1a2a1b2b	D1a2a1a2a1a1	D1a2a1a2a1a2	D1a2a1a2
NA19060	O1b2a	O1b2a1a1	O1b2a1a1	O1b2
NA19062	O2a2b1a1	O2a2b1a1a1a1a1c1	O2a2b1a1a1a1a1c1	O2a2b1a1
NA19063	D1a2a	D1a2a2a2b1	D1a2a2a2b1	D1a2a
NA19066	O1b2a	O1b2a1a1	O1b2a1a1	O1b2
NA19067	O1b2a	O1b2a1a1a1	O1b2a1a1a1	O1b2
NA19068	D1a2a1b2b	D1a2a1a2a1a1	D1a2a1b2b1a1d	D1a2a1a2
NA19070	O1b2a	O1b2a1a3a	O1b2a1a3a	O1b2
NA19072	O2a2b1a1	O2a2b1a1a1a2a	O2a2b1a1a1a2a	O2a2b1a1
NA19075	O1b2a1a2a	O1b2a1a2a	O1b2a1a2a	O1b2
NA19076	O2a2	O2a2b1a2a1a1a1a1a1	O2a2b1a2a1a1a1a1a1	O2a2b
NA19079	C2b1	C2b1b1b1	C2b1b1b1	C2
NA19082	D1a2a1b2b	D1a2a1a2a1a1	D1a2a1a2b1a1a1c	D1a2a1a2
NA19083	O2a2	O2a2b1a2a2a1b	O2a2b1a2a2a1b	O2a2b
NA19085	O2a2b1a1	O2a2b1a1a1a2a1a1	O2a2b1a1a1a2a1a1	O2a2b1a1
NA19086	O2a2b1a1	O2a2b1a1a1c1b1	O2a2b1a1a1c1b1	O2a2b1a1
NA19088	O1b2a	O1b2a1a1a	O1b2a1a1a	O1b2
NA19089	D1a2a1a	D1a2a1a3a1	D1a2a1a3a1	D1a2a1a
NA19091	C2b1a1a1a	C2b1a1a1a1d	C2b1a1a1a1d	C2b1a1a1a
NA19092	E1b1a1a1a1c1a1a3a1	E1b1a1a1a1c1a1a3a1d1a2	E1b1a1a1a1c1a1a3a1d1a2	E1b1a1a1a1c1a1a
NA19096	E1b1a1a1a2a1a3b1a2	E1b1a1a1a2a1a3b1a2a1a	E1b1a1a1a2a1a3b1a2a1a	E1b1a1a1a2a1a3b1a
NA19098	E1b1a1a1a1c1b	E1b1a1a1a1c1b2b	E1b1a1a1a1c1b2b	E1b1a1a1a1c1b
NA19107	E1b1a1a1a1c1a1a	E1b1a1a1a1c1a1a3a1e	E1b1a1a1a1c1a1a3a1e	E1b1a1a1a1c1a1a
NA19113	E1b1a1a1a1c1a1a	E1b1a1a1a1c1a1a3d4b	E1b1a1a1a1c1a1a3d4b	E1b1a1a1a1c1a1a
NA19117	E1b1a1a1a1c1a1a3a1	E1b1a1a1a1c1a1a3a1c3	E1b1a1a1a1c1a1a3a1c3	E1b1a1a1a1c1a1a
NA19119	E1b1a1a1a2a1a3b1a	E1b1a1a1a2a1a3b1a8a2	E1b1a1a1a2a1a3b1a8a2	E1b1a1a1a2a1a3b1a
NA19121	E1b1a1a1a1c1a1	E1b1a1a1a1c1a1a3l2	E1b1a1a1a1c1a1a3l2	E1b1a1a1a1c1a1a
NA19130	E1b1a1a1a2a1a3b1a	E1b1a1a1a2a1a3b1a8a1	E1b1a1a1a2a1a3b1a8a1	E1b1a1a1a2a1a3b1a
NA19138	E1b1a1a1a2a1a3b1a	E1b1a1a1a2a1a3b1a3	E1b1a1a1a2a1a3b1a3	E1b1a1a1a2a1a3b1a
NA19141	E1b1a1a1a2a1	E1b1a1a1a2a1a1a	E1b1a1a1a2a1a1a	E1b1a1a1a2a1
NA19144	E1b1a1a1a2a1	E1b1a1a1a2a1a3b3a	E1b1a1a1a2a1a3b3a	E1b1a1a1a2a1
NA19146	E1b1a1a1a1c1a1a	E1b1a1a1a1c1a1a3c1b4	E1b1a1a1a1c1a1a3c1b4	E1b1a1a1a1c1a1a
NA19153	E1b1a1a1a2a1a3b1a	E1b1a1a1a2a1a3b1a6	E1b1a1a1a2a1a3b1a6	E1b1a1a1a2a1a3b1a
NA19160	E1b1a1a1a2a1a3b1a	E1b1a1a1a2a1a3b1a17	C1	E1b1a1a1a2a1a3b1a
NA19171	E1b1a1a1a1c1a1a3a1	E1b1a1a1a1c1a1a3a1d1a1	E1b1a1a1a1c1a1a3a1d1a1	E1b1a1a1a1c1a1a
NA19175	E2b	E2b2a	E2b2a	E2b1
NA19184	E1b1a1a1a2a1a3b1a	E1b1a1a1a2a1a3b1a4a	E1b1a1a1a2a1a3b1a4a	E1b1a1a1a2a1a3b1a
NA19189	E1a2a1a1	E1a2a1a1a2	E1a2a1a1a	E1a2a1a1
NA19198	E1b1a1a1a1c1a1a	E1b1a1a1a1c1a1a3c1	E1b1a1a1a1c1a1a3c3	E1b1a1a1a1c1a1a
NA19200	E1b1a1a1a1c1a1a	E1b1a1a1a1c1a1a3j	E1b1a1a1a1c1a1a3j	E1b1a1a1a1c1a1a
NA19207	E1b1a1a1a1c1a1a	E1b1a1a1a1c1a1a3d1	E1b1a1a1a1c1a1a3d1	E1b1a1a1a1c1a1a
NA19210	E1b1a1a1a1c1a1a	E1b1a1a1a1c1a1a3k	E1b1a1a1a1c1a1a3k	E1b1a1a1a1c1a1a
NA19213	E1b1a1a1a1c1a1a3a1	E1b1a1a1a1c1a1a3a1d1d	E1b1a1a1a1c1a1a3a1d1d	E1b1a1a1a1c1a1a
NA19223	E1b1a1a1a1c1a1a3a1	E1b1a1a1a1c1a1a3a1b2b	E1b1a1a1a1c1a1a3a1b2b	E1b1a1a1a1c1a1a
NA19236	E1b1a1a1a2a1	E1b1a1a1a2a1a3b5	E1b1a1a1a2a1a3b5	E1b1a1a1a2a1
NA19239	E1a2a1a1	E1a2a1a1a1	E1a2a1a1a1	E1a2a1a1
NA19248	E1b1a1a1a1c1a1a	E1b1a1a1a1c1a1a3d4a	E1b1a1a1a1c1a1a3d4a	E1b1a1a1a1c1a1a
NA19256	E1b1a1a1a2a1a3b1a2	E1b1a1a1a2a1a3b1a2a3	E1b1a1a1a2a1a3b1a2a3	E1b1a1a1a2a1a3b1a
NA19307	E1b1a1a1a1c1a1a3a1	E1b1a1a1a1c1a1a3a1d1b1b1a	E1b1a1a1a1c1a1a3a1d1b1a	E1b1a1a1a1c1a1a
NA19308	E1b1a1a1a1c1a1a3a1	E1b1a1a1a1c1a1a3a1d1b1b1a7	E1b1a1a1a1c1a1a3a1d1b1b1a7	E1b1a1a1a1c1a1a
NA19309	E1b1b1a1a1b	E1b1b1a1a1b1a3	E1b1b1a1a1b1a3	E1b1b1a1a1b
NA19312	E1b1a1a1a1c1a1a3a1	E1b1a1a1a1c1a1a3a1d1b1b1a	E1b1a1a1a1c1a1a3a1d1b1a	E1b1a1a1a1c1a1a
NA19317	E1b1a1a1a1c1a1a3a1	E1b1a1a1a1c1a1a3a1c1b	E1b1a1a1a1c1a1a3a1c1b	E1b1a1a1a1c1a1a
NA19318	E1b1a1a1a1c1a1a3a1	E1b1a1a1a1c1a1a3a1d1b2	E1b1a1a1a1c1a1a3a1d1b2	E1b1a1a1a1c1a1a
NA19319	E1b1a1a1a1c1a1a3a1	E1b1a1a1a1c1a1a3a1d1b1b2	E1b1a1a1a1c1a1a3a1d1b1b2	E1b1a1a1a1c1a1a
NA19331	E1b1b1b2b2a1	E1b1b1b2b2a1a1a2	E1b1b1b2b2a1a1a2	E1b1b1b2b2a1
NA19334	E1b1b1b2b2a1	E1b1b1b2b2a1a1a1	E1b1b1b2b2a1a1a	E1b1b1b2b2a1
NA19346	E1b1a1a1a2a1a3b1a2	E1b1a1a1a2a1a3b1a2a2b	E1b1a1a1a2a1a3b1a2a2b	E1b1a1a1a2a1a3b1a
NA19347	E1b1a1a1a1c1a1a3a1	E1b1a1a1a1c1a1a3a1c1b2c	E1b1a1a1a1c1a1a3a1c1b2c	E1b1a1a1a1c1a1a
NA19350	E1b1a1a1a1c1a1	E1b1a1a1a1c1a1b1a	E1b1a1a1a1c1a1b1a	E1b1a1a1a1c1a1
NA19360	E1b1a1a1a1c1a1a3a1	E1b1a1a1a1c1a1a3a1d1b1b1a1	E1b1a1a1a1c1a1a3a1d1b1b1a1	E1b1a1a1a1c1a1a
NA19372	E1b1a1a1a1c1a1a3a1	E1b1a1a1a1c1a1a3a1c1a1b	E1b1a1a1a1c1a1a3a1c1a1b	E1b1a1a1a1c1a1a
NA19374	E1b1a1a1a2a1	E1b1a1a1a2a1a3b1d1c1a1a	E1b1a1a1a2a1a3b1d1c1a1a	E1b1a1a1a2a1
NA19375	E1b1a1a1a2a1a3b1a2	E1b1a1a1a2a1a3b1a2a2a1b	E1b1a1a1a2a1a3b1a2a2a1	E1b1a1a1a2a1a3b1a
NA19376	E1b1a1a1a1c1a1a3a1	E1b1a1a1a1c1a1a3a1c1b	E1b1a1a1a1c1a1a3a1c1b	E1b1a1a1a1c1a1a
NA19380	E1b1a1a1a2a1a3b1a2a3	E2b1a1c	E2b1a1c	E1b1a1a1a2a1a3b1a2a3
NA19383	E1b1a1a1a1c1a1a3a1	E1b1a1a1a1c1a1a3a1d1b1a2	E1b1a1a1a1c1a1a3a1d1b	E1b1a1a1a1c1a1a
NA19384	B2b	B2b3	B2b1	B2b
NA19385	E1b1a1a1a1c1a1a3a1	E1b1a1a1a1c1a1a3a1d1b1b1a5	E1b1a1a1a1c1a1a3a1d1b1b1a5	E1b1a1a1a1c1a1a
NA19393	E1b1a1a1a1c1a1a3a1	E1b1a1a1a1c1a1a3a1d1b1b1a4	E1b1a1a1a1c1a1a3a1d1b1b1a4	E1b1a1a1a1c1a1a
NA19394	E1b1a1a1a1c1a1a3a1	E1b1a1a1a1c1a1a3a1d1b1b1b	E1b1a1a1a1c1a1a3a1d1b1b1b	E1b1a1a1a1c1a1a
NA19397	E1b1a1a1a2a1a3b1a2	E1b1a1a1a2a1a3b1a2a2a1a	E1b1a1a1a2a1a3b1a2a2a1a	E1b1a1a1a2a1a3b1a
NA19428	E1b1a1a1a1c1a1a3a1	E1b1a1a1a1c1a1a3a1d1b1a1	E1b1a1a1a1c1a1a3a1d1b	E1b1a1a1a1c1a1a
NA19429	E1b1a1a1a1a	E1b1a1a1a1a3a	E1b1a1a1a1a3a	E1b1a1a1a1a
NA19430	E1b1a1a1a1c1a1a3a1	E1b1a1a1a1c1a1a3a1d1b1a1	E1b1a1a1a1c1a1a3a1d1b	E1b1a1a1a1c1a1a
NA19443	E1b1a1a1a1c1a1a3a1	E1b1a1a1a1c1a1a3a1c1a1a	E1b1a1a1a1c1a1a3a1c1a1a	E1b1a1a1a1c1a1a
NA19448	E1b1a1a1a2a1a3b1a2	E1b1a1a1a2a1a3b1a2a2a2	E1b1a1a1a2a1a3b1a2a2a2	E1b1a1a1a2a1a3b1a
NA19451	E1b1a1a1a1c1a1a3a1	E1b1a1a1a1c1a1a3a1d1b1a1	E1b1a1a1a1c1a1a3a1d1b	E1b1a1a1a1c1a1a
NA19452	E1b1a1a1a1c1a1a3a1	E1b1a1a1a1c1a1a3a1d1b1a1	E1b1a1a1a1c1a1a3a1d1b	E1b1a1a1a1c1a1a
NA19454	B2a1a1a1	B2a1a1a1a1	B2a1a1a1a1	B2a1a1a1
NA19455	E1b1a1a1a1c1a1a	E1b1a1a1a1c1a1a3e1a	E1b1a1a1a1c1a1a3e1a	E1b1a1a1a1c1a1a
NA19461	E1b1a1a1a1c1a1a3a1	E1b1a1a1a1c1a1a3a1d1b1a1	E1b1a1a1a1c1a1a3a1d1b	E1b1a1a1a1c1a1a
NA19466	E1b1a1a1a1c1a1a3a1	E1b1a1a1a1c1a1a3a1d1b1b1a	E1b1a1a1a1c1a1a3a1d1b1a	E1b1a1a1a1c1a1a
NA19649	R1b1a1b1a1a2b1a1	R1b1a1b1a1a2b1a1	R1b1a1b1a1a2b1a1	R1b1a1b1a1a2b1a1
NA19652	R1b1a1b1a1a2b3	R1b1a1b1a1a2b3	R1b1a1b1a1a2b3	R1b1a1b1a1a2b3b
NA19655	T1a1a1b2b	T1a1a1b2b2b1a1a2	T1a1a1b2b2b1a1a2	T1a1a
NA19658	R1b1a1b1a1a2c1	R1b1a1b1a1a2c1a1l	R1b1a1b1a1a2c1a1l	R1b1a1b1a1a2c1
NA19661	R1b1a1b1a1a2b	R1b1a1b1a1a2b	R1b1a1b1a1a2b	R1b1a1b1a1a2b
NA19664	Q1b1a1a	Q1b1a1a1n1	Q1b1a1a1n1	Q1b1a1a
NA19670	G2a2b2a1a1b1a1a2a	G2a2b2a1a1b1a1a2a1b1a1b	G2a2b2a1a1b1a1a2a1b1a1b	G2a2b2a1a1b
NA19676	E1b1b1b1a1	E1b1b1b1a1b2	E1b1b1b1a1b2	E1b1b1b1a1
NA19679	R1b1a1b1a1a2b	R1b1a1b1a1a2b	R1b1a1b1a1a2b	R1b1a1b1a1a2b
NA19682	Q1b1a1a	Q1b1a1a1e1a1a	Q1b1a1a1e1a1a	Q1b1a1a
NA19700	E1b1a1a1a2a1a3b1a	E1b1a1a1a2a1a3b1a5	E1b1a1a1a2a1a3b1a5	E1b1a1a1a2a1a3b1a
NA19703	E1b1a1a1a2a1a3b1a1	E1b1a1a1a2a1a3b1a1b	E1b1a1a1a2a1a3b1a1b	E1b1a1a1a2a1a3b1a1
NA19711	E1b1a1a1a2a1	E1b1a1a1a2a1a3a2b1	E1b1a1a1a2a1a3a2b1	E1b1a1a1a2a1
NA19717	R1b1a1b1a1a2c1a4b	R1b1a1b1a1a2c1a4b	R1b1a1b1a1a2c1a	R1b1a1b1a1a2c1a4b2a
NA19720	R1b1a1b1a1a2b	R1b1a1b1a1a2b	R1b1a1b1a1a2b	R1b1a1b1a1a2b
NA19723	I1a1	I1a1b1a2a1	I1a1b1a2a1	I1
NA19726	E1b1a1a1a1c	E1b1a1a1a1c2c1a1	E1b1a1a1a1c2c1a1	E1b1a1a1a1c
NA19729	Q1b1a1a	Q1b1a1a1m1	Q1b1a1a1m1	Q1b1a1a
NA19732	Q1b1a1a	Q1b1a1a1e1a2	Q1b1a1a1e1a2	Q1b1a1a
NA19735	Q1b1a1a	Q1b1a1a1e1c1	Q1b1a1a1e1c1	Q1b1a1a
NA19741	R1b1a1b1a1a2a1b1a1	R1b1a1b1a1a2a1b1a1a	R1b1a1b1a1a2a1b1a1	R1b1a1b1a1a2a1b1a1
NA19747	G2a2b2a1a1a1a1	G2a2b2a1a1a1a1a2a1b	G2a2b2a1a1a1a1a2a1b	G2a2b2a1a1a1a
NA19750	R1b1a1b1a1a2a1a1a1a	R1b1a1b1a1a2a1a1a1a	R1b1a1b1a1a2a1a1a1a	R1b1a1b1a1a2
NA19756	R1b1a1b1a1a2a1b3	R1b1a1b1a1a2a1b3	R1b1a1b1a1a2a1b3	R1b1a1b1a1a2
NA19759	E1b1b1b1a1	E1b1b1b1a1i	E1b1b1b1a1i	E1b1b1b1a1
NA19762	R1b1a1b1a1a2a	R1b1a1b1a1a2a6	R1b1a1b1a1a2a6	R1b1a1b1a1a2
NA19771	Q1b1a2	Q1b1a2a1b2	Q1b1a2a1b2	Q1b1
NA19774	Q1b1a	Q1b1a1a1m2a	Q1b1a1a1m2a	Q1b1a1a
NA19777	R1b1a1b1a1a2a1b1a1	R1b1a1b1a1a2a1b1a1a	R1b1a1b1a1a2a1b1a1a	R1b1a1b1a1a2a1b1a1
NA19780	E1b1b1a1b2	E1b1b1a1b2a3a	E1b1b1a1b2a3a	E1b1b1a1b2
NA19783	Q1b1a1a	Q1b1a1a1e1b1a	Q1b1a1a1e1b1a	Q1b1a1a
NA19786	Q1b1a1a	Q1b1a1a1e1a1b	Q1b1a1a1e1a1b	Q1b1a1a
NA19789	R1b1a1b1a1a2c1a1e	R1b1a1b1a1a2c1a1e	R1b1a1b1a1a2c1a1e	R1b1a1b1a1a2c1
NA19792	E1b1b1b1a1	E1b1b1b1a1b1	E1b1b1b1a1b1	E1b1b1b1a1
NA19795	Q1b1a2	Q1b1a2a1b1a	Q1b1a2a1b1	Q1b1
NA19818	E1b1b1a1a1	E1b1b1a1a1c2	E1b1b1a1a1c2	E1b1b1a1a1
NA19834	E1b1a1a1a1c1a1a	E1b1a1a1a1c1a1a3d6a	E1b1a1a1a1c1a1a3d6a	E1b1a1a1a1c1a1a
NA19900	E1b1a1a1	E1b1a1a1a2b	E1b1a1a1a2b	E1b1a1a1
NA19904	E1b1a1a1a1c1a1a	E1b1a1a1a1c1a1a3c1b3	E1b1a1a1a1c1a1a3c1b3	E1b1a1a1a1c1a1a
NA19908	E1b1a1a1a1c1a1a3a1	E1b1a1a1a1c1a1a3a1d1c	E1b1a1a1a1c1a1a3a1d1c	E1b1a1a1a1c1a1a
NA19916	E1b1a1a1a1c1b	E1b1a1a1a1c1b1a	E1b1a1a1a1c1b1a	E1b1a1a1a1c1b
NA19920	E1b1a1a1a1c1a1a	E1b1a1a1a1c1a1a3d6a	E1b1a1a1a1c1a1a3d6a	E1b1a1a1a1c1a1a
NA19922	R1b1a1b1a1a1c2b2a1b1a1a	R1b1a1b1a1a1c2b2a1b1a1a	R1b1a1b1a1a1c2b2a1b1a1a	R1b1a1b1a1a1c2b2a1b1a
NA19982	I1a2a1a1a2	I1a2a1a1a2a1a1	I1a2a1a1a2a1a1	I1a2a1a1a
NA19984	I2a1b1a2b1a2a1a1a1a1a1	I2a1b1a2b1a2a1a1a1a1a1c	I2a1b1a2b1a2a1a1a1a1a1c	I2a1b1
NA20126	E1b1a1a1a1a	E1b1a1a1a1a2a	E1b1a1a1a1a2a	E1b1a1a1a1a
NA20278	R1b1a1b1a1a2c1a	R1b1a1b1a1a2c1a3a2	R1b1a1b1a1a2c1a3a2	R1b1a1b1a1a2c1
NA20281	E1b1a1a1a1c1a1a3a1	E1b1a1a1a1c1a1a3a1c2	E1b1a1a1a1c1a1a3a1c2	E1b1a1a1a1c1a1a
NA20291	E1b1a1a1a1c1a1a	E1b1a1a1a1c1a1a3c1a2	E1b1a1a1a1c1a1a3c1a2	E1b1a1a1a1c1a1a
NA20298	E1b1a1a1a1c1a1a	E1b1a1a1a1c1a1a3i	E1b1a1a1a1c1a1a3i	E1b1a1a1a1c1a1a
NA20318	R1b1a1b1a1a2c1a1a1a1a1	R1b1a1b1a1a2c1a1a1a1a1a1a1a1a1b	R1b1a1b1a1a2c1a1a1a1a1a1a1a1a1b	R1b1a1b1a1a2c1a1a1a1a1
NA20340	E1b1a1a1a2a1a3b1a1	E1b1a1a1a2a1a3b1a1c	E1b1a1a1a2a1a3b1a1c	E1b1a1a1a2a1a3b1a1
NA20342	R1b1a1b1a1a2a1b1a1	R1b1a1b1a1a2a1b1a1a	R1b1a1b1a1a2a1b1a1a	R1b1a1b1a1a2a1b1a1
NA20346	E1b1a1a1a2a	E1b1a1a1a2a2a2a	E1b1a1a1a2a2a2a	E1b1a1a1a2a
NA20348	E2b	E2b2b	E2b2b	E2b1
NA20351	I2a1b1a2b1a1	I2a1b1a2b1a1a2a	I2a1b1a2b1a1a2a	I2a1b1
NA20356	R1b1a1b1a1a1c2	R1b1a1b1a1a1c2	R1b1a1b1a1a1c2	R1b1a1b1a1a1c1a2a
NA20362	E1b1a1a1a1c1b	E1b1a1a1a1c1b2a1a1	E1b1a1a1a1c1b2a1a1	E1b1a1a1a1c1b
NA20509	R1b1a1b1a1a2b3c	R1b1a1b1a1a2b3c	R1b1a1b1a1a2b3c	R1b1a1b1a1a2b3c
NA20510	E1b1b1a1b1a	E1b1b1a1b1a12	E1b1b1a1b1a12	E1b1b1a1b1a
NA20511	I1a2a1a1a2	I1a2a1a1a2b1a	I1a2a1a1a2b1a	I1a2a1a1a
NA20512	R1b1a1b1a1a2b	R1b1a1b1a1a2b	R1b1a1b1a1a2b	R1b1a1b1a1a2b
NA20513	J2a1a1a2b2a1a	J2a1a1a2b2a1a1c2b1a	J2a1a1a2b2a1a1c2b1a	J2a1a1a2b2a1a
NA20515	R1b1a1b1a1a2b1a1	R1b1a1b1a1a2b1a1	R1b1a1b1a1a2b1a1	R1b1a1b1a1a2b1a1
NA20516	E1b1b1a1b1a	E1b1b1a1b1a6b	E1b1b1a1b1a6b	E1b1b1a1b1a
NA20518	R1b1a1b1a1a2a1a1	R1b1a1b1a1a2a1a1a2	R1b1a1b1a1a2a1a1a	R1b1a1b1a1a2
NA20519	R1b1a1b1a1a2a1	R1b1a1b1a1a2a1a2	R1b1a1b1a1a2a1a2	R1b1a1b1a1a2
NA20520	T1a1a	T1a1a1	T1a1a1	T1a1a
NA20521	J2a1a1a2b2a2b3a	J2a1a1a2b2a2b3a	J2a1a1a2b2a2b3a	J2a1a1a2b2a2b3a
NA20524	R1b1a1b1a1a1c2b2b1a	R1b1a1b1a1a1c2b2b1a	R1b1a1b1a1a1c2b2b1a	R1b1a1b1a1a1c2b2b1a
NA20525	J2b2a1a1a1a1a1a	J2b2a1a1a1a1a1a1c	J2b2a1a1a1a1a1a1c	J2b2a1
NA20527	T1a1a1b2b	T1a1a1b2b2b1a1a1	T1a1a1b2b2b1a1a1	T1a1a
NA20528	E1b1b1a1b1a	E1b1b1a1b1a9a	E1b1b1a1b1a9a	E1b1b1a1b1a
NA20532	R1b1a1b1b	R1b1a1b1b	R1b1a1b1b	R1b1a1b1
NA20534	J2a1a1a2b2	J2a1a1a2b2a3b1b1	J2a1a1a2b2a3b1b1	J2a1a1a2b2
NA20536	G2a2b2a1a1b1a1a2a	G2a2b2a1a1b1a1a2a1a1d	G2a2b2a1a1b1a1a2a1a1d	G2a2b2a1a1b
NA20538	R1b1a1b1a1a2b	R1b1a1b1a1a2b2b1	R1b1a1b1a1a2b2b1	R1b1a1b1a1a2b
NA20539	R1a1a1b2	R1a1a1b2a4b1	R1a1a1b2a4b1	R1a1a1b2
NA20543	J1a2a1a2	J1a2a1a2d2b2b2c4b2b2	J1a2a1a2d2b2b2c4b2b2	J1a2a1a2
NA20544	E1b1b1a1a2	E1b1b1a1a2a1b	E1b1b1a1a2a1b	E1b1b1a1a2
NA20581	R1b1a1b1a1a2b3c	R1b1a1b1a1a2b3c	R1b1a1b1a1a2b3c	R1b1a1b1a1a2b3c
NA20586	R1b1a1b1a1a1c2b2a1b1b1	R1b1a1b1a1a1c2b2a1b1b1	R1b1a1b1a1a1c2b2a1b1b1	R1b1a1b1a1a1c2b2a1b1
NA20588	J2b	J2b2b1	J2b2b1	J2b2a
NA20752	R1b1a1b1a1a2a1a2	R1b1a1b1a1a2a1a2	R1b1a1b1a1a2a1a2	R1b1a1b1a1a2
NA20754	R1b1a1b1a1a2b	R1b1a1b1a1a2b	R1b1a1b1a1a2b	R1b1a1b1a1a2b
NA20755	R1b1a1b1a1a2	R1b1a1b1a1a2b	R1b1a1b1a1a2b	R1b1a1b1a1a2b
NA20758	T1a2b	T1a2b1a	T1a2b1a	T1a2
NA20759	R1b1a1b1a1a2b1a2a	R1b1a1b1a1a2b1a2a	R1b1a1b1a1a2b1a2a	R1b1a1b1a1a2b1a1
NA20762	I1a2a1a1a	I1a2a1a1a5a1a1	I1a2a1a1a5a1a1	I1a2a1a1a
NA20763	J2b2a1	J2b2a1a	J2b2a1a	J2b2a1
NA20765	J2a1a1a2b2a1a	J2a1a1a2b2a1a1a2a1	J2a1a1a2b2a1a1a2a1	J2a1a1a2b2a1a
NA20767	G2a2b1	G2a2b1a1b1a1	G2a2b1a1b1a1	G2a2b1
NA20770	R1b1a1b1a1a2a	R1b1a1b1a1a2a	R1b1a1b1a1a2a	R1b1a1b1a1a2
NA20778	J2a1a1b2a1b1	J2a1a1b2a1b1b3a	J2a1a1b2a1b1b3a	J2a1a1b2a1b1
NA20783	R1b1a1b1a1a2	R1b1a1b1a1a2f	R1b1a1b1a1a2f	R1b1a1b1a1a2
NA20785	R1b1a1b1a	R1b1a1b1a2	R1b1a1b1a2	R1b1a1b1
NA20787	J2a1a1a2b2a2b3a	J2a1a1a2b2a2b3a2a1a	J2a1a1a2b2a2b3a2a1a	J2a1a1a2b2a2b3a
NA20792	R1b1a1b1a1a2b	R1b1a1b1a1a2b	R1b1a1b1a1a2b	R1b1a1b1a1a2b
NA20796	R1a1a1b2	R1a1a1b2a4b1	R1a1a1b2a4b1	R1a1a1b2
NA20798	R1b1a1b1a1a2b	R1b1a1b1a1a2b2b1	R1b1a1b1a1a2b2b1	R1b1a1b1a1a2b
NA20801	J2a1a1a2b2a2b3a	J2a1a1a2b2a2b3a2a1a	J2a1a1a2b2a2b3a2a1a	J2a1a1a2b2a2b3a
NA20803	R1b1a1b1a1a2b	R1b1a1b1a1a2b2b1	R1b1a1b1a1a2b2b1	R1b1a1b1a1a2b
NA20805	J2a1a1b2a1b1	J2a1a1b2a1b1b2	J2a1a1b2a1b1b2	J2a1a1b2a1b1
NA20806	R1b1a1b1a1a2b	R1b1a1b1a1a2b2b1	R1b1a1b1a1a2b2b1	R1b1a1b1a1a2b
NA20809	J2a1a1b2a1b1	J2a1a1b2a1b1b3a2b	J2a1a1b2a1b1b3a2b	J2a1a1b2a1b1
NA20810	R1b1a1b1a1a2b3b	R1b1a1b1a1a2b3b	R1b1a1b1a1a2b3b	R1b1a1b1a1a2b3b
NA20811	J2b2a1a1a1a1a1a	J2b2a1a1a1a1a1a1e	J2b2a1a1a1a1a1a1e	J2b2a1
NA20812	I1a2a1a1d1a	R1b1a1b1a1a2b1c1b1	R1b1a1b1a1a2b1c1b1	R1b1a1b1a1a2b
NA20814	R1b1a1b1a1a2b3c	R1b1a1b1a1a2b3c	R1b1a1b1a1a2b3c	R1b1a1b1a1a2b3c
NA20815	J2a1a1a2b2a1a	J2a1a1a2b2a1a1c2	J2a1a1a2b2a1a1c2	J2a1a1a2b2a1a
NA20827	J2a1a1a2b2a1a	J2a1a1a2b2a1a1c2b1a	J2a1a1a2b2a1a1c2b1a	J2a1a1a2b2a1a
NA20845	R2	R2a2b1b2b3b2a	R2a2b1b2b3b2a	R1b1a1b1a1a2c1a5a1a1
NA20846	R1a1a1b2a1a2c	R1a1a1b2a1a2c2d	R1a1a1b2a1a2c2d	R1a1a1b2
NA20850	R1a1a1b2a1a2c	R1a1a1b2a1a2c1	R1a1a1b2a1a2c1	R1a1a1b2
NA20852	R1a1a1b2a1a	R1a1a1b2a1a1a1	R1a1a1b2a1a1a1	R1a1a1b2
NA20858	G1	G1a1a1b2a	G1a1a1b2a	G1
NA20861	L1a1	L1a1b3a1b	L1a1b3a1b	L1a1
NA20863	H1a1	H1a1a4b3b1a2	H1a1a4b3b1a2	H1a1
NA20864	R1a1a1b2a2a1	R1a1a1b2a2a1b1	R1a1a1b2a2a1b1	R1a1a1b2
NA20866	R1b1a1b1b	R1b1a1b1b3a	R1b1a1b1b3a	R1b1a1b1
NA20867	L1a1	L1a1b3b	L1a1b3b	L1a1
NA20870	G1	G1a1a1b1a1	G1a1a1b1a1	G1
NA20884	J2a1a	J2a1a1b1	J2a1a1b1	J2a1a
NA20885	J2b2a	J2b2a2b2b1a	J2b2a2b2b1a	J2b2a
NA20887	R2	R2a2b1b2a1a	R2a2b1b2a1a	R2a
NA20889	C1b1a1a1	C1b1a1a1a1a1a1a1	C1b1a1a1a1a1a1a1	C1b1a1a1
NA20890	R1a1a1b2a1a	R1a1a1b2a1a1a1f1a	R1a1a1b2a1a1a1f1a	R1a1a1b2
NA20891	R1a1a1b2a1a2c	R1a1a1b2a1a2c1	R1a1a1b2a1a2c1	R1a1a1b2
NA20895	R2	R2a2b1b2b3b1	R2a2b1b2b3b1	R2a
NA20897	R1a1a1b2	R1a1a1b2a3	R1a1a1b2a3	R1a1a1b2
NA20901	H1a1	H1a1a4b2c1a1a1	H1a1a4b2c1a1a1	H1a1
NA20903	R2	R2a2b1b2a1a1	R2a2b1b2a1a1	R2a
NA20904	R1a1a1b2a1a	R1a1a1b2a1a2a	R1a1a1b2a1a2a	R1a1a1b2
NA20905	J2b2a	J2b2a2b2b1b1	J2b2a2b2b1b1	J2b2a
NA20911	C1b1a1a1	C1b1a1a1a1a1a1a4	C1b1a1a1a1a1a1a4	C1b1a1a1
NA21087	H1a	H1a1a4b4b	H1a1a4b4b	H1a1
NA21090	J2a1a	J2a1a1b1a1a	J2a1a1b1a1a	J2a1a
NA21091	C1b1a1a1	C1b1a1a1a1a1a1a1a1b	C1b1a1a1a1a1a1a1a1b	C1b1a1a1
NA21092	R1a1a1b2a2a1	R1a1a1b2a2a1d5a	R1a1a1b2a2a1d5a	R1a1a1b2
NA21093	H1a1	H1a1b1a2	H1a1b1a2	H1a1
NA21094	C1b1a1a1	C1b1a1a1a1a1a1a1b	C1b1a1a1a1a1a1a1b	C1b1a1a1
NA21095	R1a1a1b2a1a2c	R1a1a1b2a1a2c2d5	R1a1a1b2a1a2c2d5	R1a1a1b2
NA21098	R1a1a1b2a1a	R1a1a1b2a1a1a1f2a1	R1a1a1b2a1a1a1f2a1	R1a1a1b2
NA21099	H1a1	H1a1a4b4a2	H1a1a4b4a2	H1a1
NA21100	C1b1a1a1	C1b1a1a1a1a1a1	C1b1a1a1a1a1a1	C1b1a1a1
NA21104	R1a1a1b2a1a	R1a1a1b2a1a1a1f2a	R1a1a1b2a1a1a1f2a	R1a1a1b2
NA21105	R2	R2a2b1b2b3	R2a2b1b2b3	R2a
NA21107	H1a1	H1a1a4b3a2	H1a1a4b3a2	H1a1
NA21109	L1a1	L1a1b3a1a2a1	L1a1b3a1a2a1	L1a1
NA21111	H1a1	H1a1b1a1b	H1a1b1a1b	H1a1
NA21112	H1a1	H1a1b1a1a	H1a1b1a1a	H1a1
NA21113	H1a1	H1a1a4b4a	H1a1a4b4a	H1a1
NA21114	R1a1a1b2a1a2c	R1a1a1b2a1a2c2d2a	R1a1a1b2a1a2c2d2a	R1a1a1b2
NA21115	R1a1a1b2a1a2c	R1a1a1b2a1a2c2d2a	R1a1a1b2a1a2c2d2a	R1a1a1b2
NA21116	H1a1	H1a1a4b3b2	H1a1a4b3b2	H1a1
NA21117	C1b1a1a1	C1b1a1a1a1a1a1a3	C1b1a1a1a1a1a1a3	C1b1a1a1
NA21118	C1b1a1a1	C1b1a1a1a1a1a2	C1b1a1a1a1a1a2	C1b1a1a1
NA21119	C1b1a1a1	C1b1a1a1a1a1a1a1a1	C1b1a1a1a1a1a1a1a1	C1b1a1a1
NA21123	C1b1a1a1	C1b1a1a1a1a1a1a1a2	C1b1a1a1a1a1a1a1a2	C1b1a1a1
NA21124	C1b1a1a1	C1b1a1a1a1a1a1a2	C1b1a1a1a1a1a1a2	C1b1a1a1
NA21126	H1a1	H1a1a4b3a1a	H1a1a4b3a1a	H1a1
NA21127	C1b1a1a1	C1b1a1a1a1a1b	C1b1a1a1a1a1	C1b1a1a1
NA21128	L1a1	L1a1b3a1a2a2	L1a1b3a1a2a2	L1a1
NA21129	R1a1a1b2a1a2c	R1a1a1b2a1a2c2d2a	R1a1a1b2a1a2c2d2a	R1a1a1b2
NA21130	J2a1a1b2a1	J2a1a1b2a1a1	J2a1a1b2a1a1	J2a1a1b2a1
NA21133	C1b1a1a1	C1b1a1a1b	C1b1a1a1b	C1b1a1a1
NA21135	L1a1	L1a1b3a1a2a1a	L1a1b3a1a2a1a	L1a1
