# Supplementary material for: Y-LineageTracker: a high-throughput analysis framework for Y-chromosomal next-generation sequencing data
Source: BMC Bioinformatics. 2021 Mar 9;22:114. doi: 10.1186/s12859-021-04057-z (PMC7941695; doi:10.1186/s12859-021-04057-z)
Supplement: Supplementary file 5 — Additional file 5: Table S4. Result comparison of NRY haplogroup classification tools on BAM data. This table gives a comparison of NRY haplogroup results of 100 male samples from the 1000 Genomes Project data set phase 3 in BAM format, performed by different NRY haplogroup classification tools that can use BAM data as input files, including Y-LineageTracker, Yleaf, and clean-tree. [file 12859_2021_4057_MOESM5_ESM.xlsx]

## Sheet: bam_hap_compare
SampleID	Published Haplogroup	Tools
		Y-LineageTracker	Yleaf	clean-tree
HG00403	O2a1b1a1a1a	O2a1b1a1a1a1f2b	O2a1b1a1a1a1f2b	O2a1b
HG00406	O1b	O1b1a2c	O1b1a2c	O1b
HG00409	O2a2b1a1	O2a2b1a1a1a1	O2a2b1a1a1a1	O2a2b1a1a
HG00421	O2a1b1a1a1a	O2a1b1a1a1a1a1a1a2a	O2a1b1a1a1a1a1a1a2	O2a1b
HG00436	O2a1b1a1a1a	O2a1b1a1a1a1a1a1a1a2a	O2a1b1a1a1a1a1a1a1a2a1a	O2a1b
HG00442	O1b1a1a	O1b1a1a2	O1b1a1a2	O1b1a1
HG00445	O2a1b1a1a1a	O2a1b1a1a1a1a1a1b1e	O2a1b1a1a1a1a1a1b1e	O2a1b
HG00448	O2a1	O2a1a1a1	O2a1a1a1a1a	O2a1
HG00451	O2a1b1a1a1a	O2a1b1a1a1a1a1a1a1a2a2	O2a1b1a1a1a1a1a1a1a2a2	O2a1b
HG00457	O1b1a1	O1b1a1b1a1b	O1b1a1b1a1b2	O1b1a1
HG00463	O2a1	O2a1a1a1b1	O2a1a1a1b1	O2a1
HG00472	O2a1b1a2a	O2a1b1a2a1a1a1b1	O2a1b1a2a1a1a1b1	O2a1b
HG00475	O2a1	O2a1a1a1b1	O2a1a1a1b1	O2a1
HG00478	O2a1	O2a1a1a1a2	O2a1a1a1a2	O2a1
HG00500	O2a1	O2a1a1a1b1	O2a1a1a1b1	O2a1
HG00524	O2a2	O2a2b1a2a1a1b1b2b2a	O2a2b1a2a1a1b1b2b2a	O2a2b
HG00530	O1b2a	O1b2a1a2b	O1b2a1a2b	O1b2
HG00533	O1b2a	O1b2a1a2b	O1b2a1a2b	O1b2
HG00536	O2a1	O2a1a1a1b1	O2a1a1a1b1	O2a1
HG00542	O2a1	O2a1a1a1b1	O2a1a1a1b1	O2a1
HG00556	O2a2b2	O2a2b2a1a1	O2a2b2a1a1	O2a2b
HG00559	O2	O2b1a1a1	O2b1a1a1a1	O2
HG00565	O2a2b1a1	O2a2b1a1a1c1a1a1	O2a2b1a1a1c1a1a1	O2a2b1a1a
HG00580	O1a	O1a1a2a1a2a	O1a1a2a1a2a	O
HG00583	O2a2	O2a2b1a2a1a1b1	O2a2b1a2a1a1b1a	O2a2b
HG00589	O2a2	O2a2b1a2a1a1b1b1	O2a2b1a2a1a1b1b1	O2a2b
HG00592	O2a2b1a1	O2a2b1a1a1b	O2a2b1a1a1b	O2a2b1a1a
HG00595	O1a	O1a1a1a1a1a1b1	O1a1a1a1a1a1b1	O
HG00598	O2a2b1a1	O2a2b1a1a1c1a1a2a	O2a2b1a1a1c1a1a2a	O2a2b1a1a
HG00607	O2a1b1a1a1a	O2a1b1a1a1a1h1	O2a1b1a1a1a1h1	O2a1b
HG00610	O2a1b1a2a	O2a1b1a2a2b1	O2a1b1a2a2b1	O2a1b
HG00613	O2a1b1a1a1a	O2a1b1a1a1a1a1a1a1a2a	O2a1b1a1a1a1a1a1a1a1	O2a1b
HG00619	O2a2b1a1	O2a2b1a1a1a3a1a1a	O2a2b1a1a1a3a1a1	O2a2b1a1a
HG00622	O2a2a	O2a2a2a2	O2a2a2a	O2a2a1a2a
HG00625	O2a2a	O2a2a2a2	O2a2a2a	O2a2a1a2a
HG00628	C2	C2b2	C2b2	C2
HG00631	O2a2b2	O2a2b2a1b1	O2a2b2a1b1	O2a2b
HG00634	O1b	O1b1a2a1	O1b1a2a1	O1b
HG00650	O2a2a	O2a2a1a1a1a	O2a2a1a1a	O2a2a1a2a
HG00653	O2a2a	O2a2a1a2a1a1b2	O2a2a1a2a1a1	O2a2a1a2a
HG00656	O2a2a	O2a2a1a1a1a	O2a2a1a1a	O2a2a1a2a
HG00662	O2a2a	O2a2a1a1a1a	O2a2a1a1a	O2a2a1a2a
HG00671	O2a2a	O2a2a1a1a1a	O2a2a1a1a	O2a2a1a2a
HG00674	O2a2a	O2a2a1a1a1a	O2a2a1a1a	O2a2a1a2a
HG00683	O2a2	O2a2b1a2a1a1a1a1a1a	O2a2b1a2a1a1a1a1a	O2a2b
HG00689	O2a2a	O2a2a1a1a1a	O2a2a1a1a	O2a2a1a2a
HG00692	O2a2a	O2a2a1a1a1a	O2a2a1a1a	O2a2a1a2a
HG00698	O2a2a	O2a2a1a1a1a	O2a2a1a1a	O2a2a1a2a
HG00701	O1b1a1a1a1a1	O1b1a1a1a1a1a1a1a1a1a	O1b1a1a1a1a1a1a1a1a1a	O1b1a1
HG00704	O2a2a	O2a2a1a1a1a	O2a2a1a1a	O2a2a1a2a
HG00707	O2a1b1a1a1a	O2a1b1a1a1a1a1a1a2b	O2a1b1a1a1a1a1a1a2	O2a1b
HG00728	O1b1a1a1a1a1	O1b1a1a1a1a1b1a1a	O1b1a1a1a1a1b1a1a1	O1b1a1
NA06984	R1b1a1b1a1a2c1a4b2	R1b1a1b1a1a2c1a4b2c1a1b1b	R1b1a1b1a1a2c1a4b2c1a1b1b	R1b1a1b1a1a2c1a
NA06986	R1b1a1b1a1a1c2b1b	R1b1a1b1a1a1c2b1b3b	R1b1a1b1a1a1c2b1b3b	R1b1a1b1a1a1c
NA18530	O2a2b1a1	O2a2b1a1a1a4a1	O2a2b1a1a1a4a1	O2a2b1a1a
NA18534	O1b	O1b1a2b1a	O1b1a2b1a	O1b
NA18536	O1a	O1a1a1a1a1a1a	O1a1a1a1a1a1a	O
NA18543	O2a2	O2a2b1a2a1a1b1b2a	O2a2b1a2a1a1b1b2a	O2a2b
NA18544	O2a1b	O2a1b2a	O2a1b2a	O2a1b
NA18546	O2a2	O2a2b1a2a1a1a2a1a1a1	O2a2b1a2a1a1a2a1a1a	O2a2b
NA18548	O2a2b1a1	O2a2b1a1b	O2a2b1a1b	O2a2b1a1a
NA18549	G2a2b2a1a1c1	G2a2b2a1a1c1b	G2a2b2a1a1c1b	G2a2b2a1a1c1
NA18557	O2a2b1a1	O2a2b1a1a1a1a1a1a1a5	O2a2b1a1a1a1a1a1a1a	O2a2b1a1a
NA18558	N1	N1b1a1b	N1b1a1b	N
NA18559	O2a1b1a1a1a	O2a1b1a1a1a1d1	O2a1b1a1a1a1d1	O2a1b
NA18561	O1b2a1a2a	O1b2a1a2a1b1	O1b2a1a2a1b1	O1b2
NA18562	O2a2	O2a2b1a2a1a1a1a2	O2a2b1a2a1a1a1a2	O2a2b
NA18563	O1b2a	O1b2a1b	O1b2a1b	O1b2
NA18572	O2a2	O2a2b1a2a1a1a2a1	O2a2b1a2a1a1a2	O2a2b
NA18603	O1b	O1b1a2a1	O1b1a2a1	O1b
NA18605	O2a1	O2a1a1b1a1b	O2a1a1b1a1b	O2a1
NA18606	O1a	O1a1a1a1a1a2a2	O1a1a1a1a1a2a2	O
NA18608	N1	N1b1a2a	N1b1a2a	N
NA18609	O2a2	O2a2b1a2a1a1a1a2	O2a2b1a2a1a1a1a2	O2a2b
NA18611	O2a1b1a1a1a	O2a1b1a1a1a1a1	O2a1b1a1a1a1a1b2	O2a1b
NA18612	C2b1a	C2b1a2b2a	C2b1a2b2a	C2b1a
NA18613	N1a2	N1a2a1a1	N1a2a1a2	N1a2
NA18620	C2b1a	C2b1a2a1a1	C2b1a2a1a1	C2b1a
NA18621	O2a2a	O2a2a2a1	O2a2a2a1	O2a2a1a2a
NA18622	O2a2b1a1	O2a2b1a1a1a1a1	O2a2b1a1a1a1a1b1	O2a2b1a1a
NA18623	O2a2b1a1	O2a2b1a1a1b2	O2a2b1a1a1b2	O2a2b1a1a
NA18624	O2a2b1a1	O2a2b1a1a1a3a	O2a2b1a1a1a3a	O2a2b1a1a
NA18629	O2a1b1a1a1a	O2a1b1a1a1a1a1b1a1	O2a1b1a1a1a1a1b1a1	O2a1b
NA18632	O1a	O1a1a2a1b1a	O1a1a2a1b1a	O
NA18633	O2a1b1a1a1a	O2a1b1a1a1a1a3	O2a1b1a1a1a1a3	O2a1b
NA18635	O2a2	O2a2b1a2a1	O2a2b1a2a1	O2a2b
NA18636	O1b1a1a	O1b1a1a1a1b1b1	O1b1a1a1a1b1b1	O1b1a1
NA18637	O1b	O1b1a2a1a	O1b1a2a1a	O1b
NA18638	O1b1a1	O1b1a1b1a1a1	O1b1a1b1a1a1	O1b1a1
NA18639	N1	N1b2a1a	N1b2a1a	N
NA18643	O2a2	O2a2b1a2a1a1b1	O2a2b1a2a1a1b	O2a2b
NA18645	R1b1a1b1b	R1b1a1b1b3	R1b1a1b1b3	R1b1a1b
NA18647	O1a	O1a1b	O1a1b	O
NA18648	O2a2	O2a2b1a2a1a1b1b2b2a	O2a2b1a2a1a1b1b2b2a	O2a2b
NA18740	O1a	O1a1a2a1a1a	O1a1a2a1a1a	O
NA18745	O2a1	O2a1a1a1b1a	O2a1a1a1b1a	O2a1
NA18747	N1	N1b1a1a	N1b1a1a	N
NA18748	N1	N1b1b1	N1b1b1	N
NA18749	C2b1a	C2b1a1a1b	C2b1a1a1b	C2b1a
NA18757	O2a2b1a1	O2a2b1a1a1a1a1c1	O2a2b1a1a1a1a1c	O2a2b1a1a
